# Supplementary material for: Nationwide data on home care and care home residence: presentation of the Swedish Social Service Register, its content and coverage
Source: Scand J Public Health. 2021 Dec 29;50(7):946–58. doi: 10.1177/14034948211061016 (PMC9578086; doi:10.1177/14034948211061016)
Supplement: sj-xlsx-1-sjp-10.1177_14034948211061016 – Supplemental material for Nationwide data on home care and care home residence: presentation of the Swedish Social Service Register, its content and coverage [file sj-xlsx-1-sjp-10.1177_14034948211061016.xlsx]

## Sheet: Information
Supplementary Data
Nationwide Data on Home Care and Care Home Residence Among the Old – Presentation of the Swedish Social Service Register, its content and coverage
Meyer AC, Sandström G, Modig K
Note: All results are based on a linkage of the Social Service Register with the Ageing and Health Cohort containing data on all individuals registered in Sweden born between 1890 and 1950, their partners and children
	Municipality	Municipality code according to Statistics Sweden
	Reporting to the SSR	At least one person aged 70+ reported to the SSR 0: No; 1: Yes
	Change in numbers of individuals reported to the SSR	Number of individuals aged 70+ reported to the SSR in month X divided by number of individuals reported to the SSR in month X-1. Categorized
	Proportion of individuals age 80-89 living in care homes	Proportion of individuals aged 80-89 residing in the municipality that lived in care homes ("särskild boende") according to the SSR
	Proportion of individuals age 80-89 with home care	Proportion of individuals aged 80-89 residing in the municipality that lived in their own home and received home care according to the SSR

## Sheet: Result Table
Municipality	Time period	Reporting to the SSR	Change in numbers of individuals reported to the SSR	Number of individuals age 80-89 reported to the SSR	Proportion of individuals age 80-89 living in care homes	Proportion of individuals age 80-89 with home care	Mean number of home care hours	Proportion of home care recipients receiving home help	Proportion of home care recipients receiving personal care
114	jan_2013	1	10-19%	250-999	0.09	0.18	18.97	0.72	0.6
114	feb_2013	1	0-9%	250-999	0.09	0.17	18.8	0.74	0.59
114	mar_2013	1	0-9%	250-999	0.08	0.17	15.03	0.72	0.6
114	apr_2013	1	0-9%	250-999	0.07	0.17	20.54	0.7	0.58
114	may_2013	1	0-9%	250-999	0.08	0.16	15.37	0.71	0.57
114	jun_2013	1	0-9%	250-999	0.08	0.17	16.01	0.71	0.57
114	jul_2013	0
114	aug_2013	1		250-999	0.08	0.17	15.57	0.71	0.58
114	sep_2013	1	0-9%	250-999	0.08	0.16	17.76	0.71	0.58
114	oct_2013	1	0-9%	250-999	0.09	0.16	15.67	0.72	0.62
114	nov_2013	1	0-9%	250-999	0.08	0.16	15.96	0.73	0.63
114	dec_2013	1	0-9%	250-999	0.08	0.16	16.22	0.72	0.62
114	jan_2014	1	0-9%	250-999	0.08	0.16	17.09	0.69	0.59
114	feb_2014	0
114	mar_2014	0
114	apr_2014	0
114	may_2014	0
114	jun_2014	0
114	jul_2014	0
114	aug_2014	0
114	sep_2014	0
114	oct_2014	0
114	nov_2014	1		100-249	0.06	0.2	12.36	0.5	0.5
114	dec_2014	1	0-9%	100-249	0.05	0.2	11.96	0.56	0.48
114	jan_2015	1	0-9%	100-249	0.05	0.19	6.08	0.55	0.47
114	feb_2015	1	0-9%	100-249	0.05	0.2	6.19	0.58	0.44
114	mar_2015	1	0-9%	100-249	0.05	0.18	5.8	0.51	0.47
114	apr_2015	1	10-19%	100-249	0.06	0.21	32.2	0.54	0.61
114	may_2015	1	0-9%	100-249	0.06	0.21	31.28	0.51	0.62
114	jun_2015	1	0-9%	100-249	0.06	0.2	30.4	0.5	0.63
114	jul_2015	1	0-9%	250-999	0.06	0.21	29.88	0.52	0.63
114	aug_2015	1	0-9%	250-999	0.05	0.21	29.48	0.52	0.65
114	sep_2015	1	0-9%	100-249	0.06	0.2	29.47	0.5	0.62
114	oct_2015	1	0-9%	100-249	0.06	0.2	26.62	0.45	0.63
114	nov_2015	1	0-9%	250-999	0.06	0.21	20.49	0.51	0.63
114	dec_2015	1	0-9%	250-999	0.06	0.21	20.17	0.5	0.63
114	jan_2016	1	0-9%	100-249	0.06	0.21	22.09	0.53	0.64
114	feb_2016	1	0-9%	100-249	0.06	0.19	25.66	0.52	0.62
114	mar_2016	1	0-9%	100-249	0.06	0.19	20.51	0.51	0.62
114	apr_2016	1	0-9%	100-249	0.06	0.19	24.87	0.52	0.61
114	may_2016	1	0-9%	100-249	0.06	0.19	20.95	0.5	0.61
114	jun_2016	1	0-9%	100-249	0.06	0.17	18.61	0.46	0.6
114	jul_2016	1	0-9%	100-249	0.06	0.18	21.79	0.52	0.61
114	aug_2016	1	0-9%	100-249	0.06	0.19	22.07	0.53	0.62
114	sep_2016	1	0-9%	100-249	0.06	0.19	21.49	0.51	0.63
114	oct_2016	1	0-9%	100-249	0.05	0.18	18.48	0.45	0.63
114	nov_2016	1	0-9%	100-249	0.05	0.19	21.85	0.5	0.64
114	dec_2016	1	0-9%	100-249	0.05	0.2	21.88	0.52	0.67
114	jan_2017	1	0-9%	100-249	0.05	0.19	21.44	0.51	0.66
114	feb_2017	1	0-9%	100-249	0.04	0.19	20.47	0.51	0.68
114	mar_2017	1	0-9%	100-249	0.04	0.19	18.23	0.5	0.68
114	apr_2017	1	0-9%	100-249	0.04	0.18	15.97	0.47	0.69
114	may_2017	1	0-9%	100-249	0.05	0.19	18.01	0.51	0.66
114	jun_2017	1	0-9%	100-249	0.04	0.18	18.63	0.52	0.67
114	jul_2017	1	0-9%	100-249	0.04	0.18	15.24	0.5	0.65
114	aug_2017	1	0-9%	100-249	0.04	0.18	15.77	0.52	0.65
114	sep_2017	1	0-9%	100-249	0.04	0.18	14.58	0.51	0.64
114	oct_2017	1	0-9%	100-249	0.04	0.18	14.31	0.52	0.66
114	nov_2017	1	0-9%	100-249	0.03	0.18	14.72	0.52	0.65
114	dec_2017	1	0-9%	100-249	0.03	0.19	14.46	0.51	0.67
114	jan_2018	1	20-29%	100-249	0.03	0.19	17.01	0.56	0.7
114	feb_2018	1	0-9%	100-249	0.03	0.19	16.83	0.54	0.71
114	mar_2018	1	0-9%	100-249	0.04	0.19	16.33	0.52	0.71
114	apr_2018	1	0-9%	100-249	0.04	0.19	15.19	0.45	0.72
114	may_2018	1	0-9%	100-249	0.04	0.18	16.68	0.48	0.72
114	jun_2018	1	0-9%	100-249	0.03	0.18	16.83	0.46	0.72
114	jul_2018	1	0-9%	250-999	0.03	0.19	15.81	0.49	0.72
114	aug_2018	1	0-9%	250-999	0.03	0.19	17.45	0.54	0.72
114	sep_2018	1	0-9%	250-999	0.04	0.19	18.41	0.5	0.7
114	oct_2018	1	0-9%	250-999	0.04	0.2	19.69	0.51	0.71
114	nov_2018	1	0-9%	250-999	0.04	0.2	19.16	0.53	0.7
114	dec_2018	1	0-9%	250-999	0.04	0.2	19.24	0.52	0.72
114	jan_2019	1	0-9%	250-999	0.04	0.19	17.93	0.5	0.73
114	feb_2019	1	0-9%	250-999	0.04	0.21	19.55	0.48	0.72
114	mar_2019	1	0-9%	250-999	0.04	0.2	19.92	0.48	0.73
114	apr_2019	1	0-9%	250-999	0.04	0.2	18.32	0.48	0.73
114	may_2019	1	0-9%	250-999	0.05	0.2	17.16	0.47	0.71
114	jun_2019	1	0-9%	250-999	0.05	0.2	17.14	0.46	0.71
114	jul_2019	1	0-9%	250-999	0.05	0.21	17.62	0.49	0.71
114	aug_2019	1	0-9%	250-999	0.05	0.21	17.76	0.5	0.71
114	sep_2019	1	0-9%	250-999	0.05	0.2	18.47	0.51	0.7
114	oct_2019	1	0-9%	250-999	0.05	0.21	18.62	0.51	0.71
114	nov_2019	1	0-9%	250-999	0.05	0.21	18.59	0.51	0.7
114	dec_2019	1	0-9%	250-999	0.05	0.21	19.55	0.51	0.7
114	jan_2020	1	0-9%	250-999	0.05	0.2	19.95	0.48	0.71
114	feb_2020	1	0-9%	250-999	0.05	0.2	18.71	0.46	0.7
114	mar_2020	1	0-9%	250-999	0.05	0.2	19	0.46	0.7
114	apr_2020	1	0-9%	250-999	0.05	0.2	19.24	0.46	0.7
114	may_2020	1	0-9%	250-999	0.05	0.2	18.9	0.45	0.7
114	jun_2020	1	0-9%	250-999	0.05	0.2	19.15	0.44	0.69
114	jul_2020	1	0-9%	250-999	0.06	0.2	19.92	0.45	0.68
114	aug_2020	1	0-9%	250-999	0.06	0.19	19.73	0.44	0.69
114	sep_2020	1	0-9%	250-999	0.06	0.19	19.71	0.43	0.68
114	oct_2020	1	0-9%	250-999	0.06	0.19	17.18	0.38	0.68
114	nov_2020	1	0-9%	250-999	0.06	0.19	19.72	0.41	0.69
114	dec_2020	1	0-9%	250-999	0.06	0.2	21.14	0.43	0.68
115	jan_2013	1	10-19%	100-249	0.1	0.17	27.92	0.47	0.27
115	feb_2013	1	0-9%	100-249	0.09	0.17	36.85	0.46	0.27
115	mar_2013	1	0-9%	100-249	0.1	0.17	30.38	0.45	0.26
115	apr_2013	1	0-9%	100-249	0.1	0.18	30.05	0.45	0.25
115	may_2013	1	0-9%	100-249	0.1	0.18	29.02	0.45	0.26
115	jun_2013	1	0-9%	100-249	0.1	0.17	29.78	0.49	0.25
115	jul_2013	1	0-9%	100-249	0.09	0.17	28.1	0.45	0.26
115	aug_2013	1	0-9%	100-249	0.09	0.17	28.09	0.45	0.24
115	sep_2013	1	0-9%	100-249	0.09	0.17	26.34	0.46	0.26
115	oct_2013	1	30%+	100-249	0.09	0.17	28.97	0.45	0.24
115	nov_2013	1	20-29%	100-249	0.1	0.24	25.94	0.48	0.61
115	dec_2013	1	0-9%	100-249	0.09	0.23	23.53	0.5	0.62
115	jan_2014	1	0-9%	100-249	0.09	0.22	30.04	0.48	0.63
115	feb_2014	1	20-29%	100-249	0.09	0.17	54.33	0.71	0.45
115	mar_2014	1	0-9%	100-249	0.09	0.18	65.92	0.74	0.47
115	apr_2014	1	0-9%	100-249	0.08	0.18	76.37	0.72	0.47
115	may_2014	1	0-9%	100-249	0.09	0.17	97.42	0.72	0.47
115	jun_2014	1	0-9%	100-249	0.08	0.17	105.46	0.72	0.48
115	jul_2014	1	0-9%	100-249	0.08	0.18	109.61	0.73	0.5
115	aug_2014	1	0-9%	100-249	0.08	0.18	108.72	0.73	0.52
115	sep_2014	1	0-9%	100-249	0.08	0.19	111.62	0.76	0.53
115	oct_2014	1	0-9%	100-249	0.08	0.18	125.48	0.75	0.54
115	nov_2014	1	0-9%	100-249	0.08	0.18	129.23	0.73	0.52
115	dec_2014	1	0-9%	100-249	0.08	0.18	121.17	0.74	0.56
115	jan_2015	1	0-9%	100-249	0.08	0.18	127.94	0.73	0.53
115	feb_2015	1	0-9%	100-249	0.07	0.19	142.61	0.71	0.53
115	mar_2015	1	0-9%	100-249	0.06	0.19	148.87	0.72	0.53
115	apr_2015	1	0-9%	100-249	0.06	0.19	144.96	0.71	0.51
115	may_2015	1	0-9%	100-249	0.05	0.19	135.19	0.72	0.5
115	jun_2015	1	0-9%	100-249	0.05	0.2	150	0.72	0.51
115	jul_2015	1	0-9%	100-249	0.05	0.19	150.06	0.7	0.5
115	aug_2015	1	0-9%	100-249	0.04	0.2	139.11	0.72	0.47
115	sep_2015	1	0-9%	100-249	0.04	0.19	137.95	0.7	0.48
115	oct_2015	1	0-9%	100-249	0.04	0.18	150.94	0.7	0.48
115	nov_2015	1	0-9%	100-249	0.04	0.18	146.72	0.69	0.48
115	dec_2015	1	0-9%	100-249	0.04	0.18	126.32	0.7	0.49
115	jan_2016	1	0-9%	100-249	0.04	0.18	127.72	0.69	0.51
115	feb_2016	1	0-9%	100-249	0.04	0.18	132.16	0.69	0.49
115	mar_2016	1	0-9%	100-249	0.03	0.17	115.19	0.69	0.47
115	apr_2016	1	0-9%	100-249	0.03	0.18	112.22	0.67	0.45
115	may_2016	1	0-9%	100-249	0.03	0.18	108.89	0.7	0.46
115	jun_2016	1	0-9%	100-249	0.03	0.18	103.9	0.7	0.46
115	jul_2016	1	0-9%	100-249	0.04	0.17	115.02	0.69	0.45
115	aug_2016	1	0-9%	100-249	0.03	0.17	120.05	0.69	0.45
115	sep_2016	1	0-9%	100-249	0.03	0.17	118.71	0.68	0.46
115	oct_2016	1	0-9%	100-249	0.03	0.17	109.75	0.7	0.47
115	nov_2016	1	0-9%	100-249	0.03	0.18	107.3	0.69	0.48
115	dec_2016	1	0-9%	100-249	0.03	0.17	105.53	0.68	0.49
115	jan_2017	1	0-9%	100-249	0.04	0.17	99.91	0.67	0.47
115	feb_2017	1	0-9%	100-249	0.04	0.16	102.31	0.66	0.47
115	mar_2017	1	0-9%	100-249	0.04	0.17	97.94	0.66	0.47
115	apr_2017	1	0-9%	100-249	0.04	0.17	97.31	0.66	0.46
115	may_2017	1	0-9%	100-249	0.03	0.17	98.09	0.66	0.49
115	jun_2017	1	0-9%	100-249	0.04	0.16	92.73	0.65	0.47
115	jul_2017	1	0-9%	100-249	0.03	0.16	83.47	0.62	0.44
115	aug_2017	1	0-9%	100-249	0.03	0.16	77.15	0.62	0.44
115	sep_2017	1	0-9%	100-249	0.03	0.16	83.75	0.6	0.45
115	oct_2017	1	0-9%	100-249	0.03	0.15	77.85	0.61	0.44
115	nov_2017	1	0-9%	100-249	0.03	0.15	73.04	0.6	0.45
115	dec_2017	1	0-9%	100-249	0.03	0.15	76.92	0.6	0.45
115	jan_2018	1	10-19%	100-249	0.03	0.15	29.44	0.5	0.32
115	feb_2018	1	0-9%	100-249	0.03	0.15	28.84	0.49	0.31
115	mar_2018	1	0-9%	100-249	0.03	0.15	28.81	0.48	0.3
115	apr_2018	1	0-9%	100-249	0.03	0.15	27.97	0.48	0.31
115	may_2018	1	0-9%	100-249	0.03	0.14	28.75	0.47	0.32
115	jun_2018	1	0-9%	100-249	0.03	0.15	25.86	0.49	0.32
115	jul_2018	1	0-9%	100-249	0.03	0.15	26.32	0.49	0.32
115	aug_2018	1	0-9%	100-249	0.04	0.14	25.54	0.46	0.31
115	sep_2018	1	0-9%	250-999	0.04	0.14	25.52	0.45	0.31
115	oct_2018	1	0-9%	250-999	0.04	0.15	26.39	0.48	0.31
115	nov_2018	1	0-9%	250-999	0.04	0.14	26.92	0.46	0.31
115	dec_2018	1	0-9%	250-999	0.04	0.15	26.06	0.47	0.3
115	jan_2019	1	0-9%	250-999	0.04	0.15	26.71	0.46	0.3
115	feb_2019	1	0-9%	250-999	0.04	0.16	25.64	0.47	0.3
115	mar_2019	1	0-9%	250-999	0.04	0.15	26.68	0.45	0.3
115	apr_2019	1	0-9%	250-999	0.04	0.15	28.1	0.46	0.31
115	may_2019	1	0-9%	250-999	0.04	0.15	28.22	0.45	0.32
115	jun_2019	1	0-9%	250-999	0.04	0.14	30.54	0.44	0.31
115	jul_2019	1	0-9%	250-999	0.04	0.14	29.7	0.44	0.3
115	aug_2019	1	0-9%	250-999	0.04	0.15	29.35	0.47	0.31
115	sep_2019	1	0-9%	250-999	0.04	0.15	31.25	0.46	0.32
115	oct_2019	1	0-9%	250-999	0.04	0.15	32.09	0.46	0.33
115	nov_2019	1	0-9%	250-999	0.04	0.15	30.76	0.46	0.33
115	dec_2019	1	0-9%	250-999	0.04	0.15	31.07	0.46	0.32
115	jan_2020	1	0-9%	250-999	0.04	0.15	31.12	0.46	0.3
115	feb_2020	1	0-9%	250-999	0.04	0.15	31.33	0.46	0.3
115	mar_2020	1	0-9%	250-999	0.04	0.15	31.12	0.46	0.29
115	apr_2020	1	0-9%	250-999	0.05	0.14	31.42	0.46	0.28
115	may_2020	1	0-9%	250-999	0.05	0.14	31.96	0.47	0.29
115	jun_2020	1	0-9%	250-999	0.05	0.15	31.46	0.46	0.3
115	jul_2020	1	0-9%	250-999	0.05	0.15	30.99	0.45	0.28
115	aug_2020	1	0-9%	250-999	0.05	0.14	31.19	0.43	0.27
115	sep_2020	1	0-9%	250-999	0.05	0.14	31.29	0.43	0.28
115	oct_2020	1	0-9%	250-999	0.05	0.14	30.04	0.42	0.27
115	nov_2020	1	0-9%	250-999	0.05	0.14	31.28	0.43	0.28
115	dec_2020	1	0-9%	250-999	0.05	0.14	32.22	0.43	0.27
117	jan_2013	1	10-19%	250-999	0.1	0.2	50.98	0.44	0.34
117	feb_2013	1	0-9%	250-999	0.1	0.19	51.17	0.44	0.33
117	mar_2013	1	0-9%	250-999	0.1	0.19	49.38	0.43	0.32
117	apr_2013	1	0-9%	250-999	0.1	0.19	47.57	0.43	0.32
117	may_2013	1	0-9%	250-999	0.1	0.19	50.19	0.44	0.33
117	jun_2013	1	0-9%	250-999	0.1	0.19	51.33	0.46	0.36
117	jul_2013	1	0-9%	250-999	0.1	0.2	49.22	0.46	0.36
117	aug_2013	1	0-9%	250-999	0.1	0.2	49.92	0.46	0.37
117	sep_2013	1	0-9%	250-999	0.1	0.2	47.63	0.46	0.37
117	oct_2013	1	0-9%	250-999	0.1	0.19	45.26	0.47	0.36
117	nov_2013	1	0-9%	250-999	0.1	0.19	45.2	0.47	0.36
117	dec_2013	1	0-9%	250-999	0.1	0.2	44.82	0.49	0.37
117	jan_2014	1	0-9%	250-999	0.1	0.2	46.87	0.5	0.39
117	feb_2014	1	0-9%	250-999	0.09	0.21	45.18	0.51	0.39
117	mar_2014	1	0-9%	250-999	0.09	0.2	45.68	0.51	0.39
117	apr_2014	1	0-9%	250-999	0.09	0.2	44.85	0.51	0.39
117	may_2014	1	0-9%	250-999	0.08	0.2	47.55	0.5	0.39
117	jun_2014	1	0-9%	250-999	0.08	0.2	47.14	0.51	0.41
117	jul_2014	1	0-9%	250-999	0.08	0.2	46.06	0.51	0.4
117	aug_2014	1	0-9%	250-999	0.08	0.2	46.59	0.52	0.4
117	sep_2014	1	0-9%	250-999	0.08	0.19	45.49	0.49	0.37
117	oct_2014	1	0-9%	250-999	0.08	0.19	45.97	0.49	0.39
117	nov_2014	1	0-9%	250-999	0.08	0.19	43.83	0.5	0.38
117	dec_2014	1	0-9%	250-999	0.08	0.19	41.8	0.48	0.37
117	jan_2015	1	0-9%	250-999	0.08	0.18	46.63	0.46	0.36
117	feb_2015	1	0-9%	250-999	0.08	0.18	45.65	0.47	0.35
117	mar_2015	1	0-9%	250-999	0.07	0.19	47.19	0.46	0.34
117	apr_2015	1	0-9%	250-999	0.07	0.19	41.78	0.47	0.35
117	may_2015	1	0-9%	250-999	0.08	0.18	37.69	0.47	0.35
117	jun_2015	1	0-9%	250-999	0.07	0.19	38.36	0.49	0.36
117	jul_2015	1	0-9%	250-999	0.07	0.19	40.53	0.5	0.35
117	aug_2015	1	0-9%	250-999	0.07	0.18	39.43	0.49	0.36
117	sep_2015	1	0-9%	250-999	0.07	0.19	39.7	0.5	0.37
117	oct_2015	1	0-9%	250-999	0.07	0.18	38.86	0.46	0.35
117	nov_2015	1	0-9%	250-999	0.07	0.18	37.74	0.47	0.34
117	dec_2015	1	0-9%	250-999	0.07	0.18	37.43	0.47	0.35
117	jan_2016	1	0-9%	250-999	0.07	0.18	39.13	0.47	0.35
117	feb_2016	1	0-9%	250-999	0.06	0.17	37.87	0.46	0.34
117	mar_2016	1	0-9%	250-999	0.06	0.17	35.89	0.45	0.33
117	apr_2016	1	0-9%	250-999	0.07	0.17	37.54	0.45	0.33
117	may_2016	1	0-9%	250-999	0.06	0.16	39.19	0.44	0.35
117	jun_2016	1	0-9%	250-999	0.06	0.16	35.13	0.44	0.33
117	jul_2016	1	0-9%	250-999	0.06	0.16	34.59	0.44	0.33
117	aug_2016	1	0-9%	250-999	0.06	0.16	34.56	0.46	0.32
117	sep_2016	1	0-9%	250-999	0.05	0.16	34.86	0.46	0.33
117	oct_2016	1	0-9%	250-999	0.05	0.16	32.23	0.45	0.32
117	nov_2016	1	0-9%	250-999	0.05	0.17	32.64	0.46	0.33
117	dec_2016	1	0-9%	250-999	0.05	0.16	34.08	0.45	0.33
117	jan_2017	1	0-9%	250-999	0.05	0.15	35.77	0.44	0.34
117	feb_2017	1	0-9%	250-999	0.04	0.16	36.32	0.46	0.35
117	mar_2017	1	0-9%	250-999	0.04	0.17	36.4	0.49	0.36
117	apr_2017	1	0-9%	250-999	0.04	0.17	36.39	0.5	0.36
117	may_2017	1	0-9%	250-999	0.04	0.17	36.91	0.49	0.37
117	jun_2017	1	0-9%	250-999	0.03	0.17	36.46	0.5	0.37
117	jul_2017	1	0-9%	250-999	0.03	0.18	35.18	0.53	0.39
117	aug_2017	1	0-9%	250-999	0.03	0.17	35.31	0.52	0.38
117	sep_2017	1	0-9%	250-999	0.03	0.17	34.56	0.53	0.37
117	oct_2017	1	0-9%	250-999	0.03	0.17	33.91	0.52	0.36
117	nov_2017	1	0-9%	250-999	0.03	0.17	33.33	0.53	0.36
117	dec_2017	1	0-9%	250-999	0.02	0.17	34.2	0.52	0.36
117	jan_2018	1	0-9%	250-999	0.03	0.17	33.06	0.51	0.35
117	feb_2018	1	0-9%	250-999	0.03	0.16	34.63	0.5	0.34
117	mar_2018	1	0-9%	250-999	0.03	0.16	34.57	0.49	0.34
117	apr_2018	1	0-9%	250-999	0.03	0.16	34.96	0.48	0.34
117	may_2018	1	0-9%	250-999	0.04	0.16	35.07	0.46	0.34
117	jun_2018	1	0-9%	250-999	0.03	0.15	34.8	0.45	0.32
117	jul_2018	1	0-9%	250-999	0.03	0.15	41.93	0.44	0.32
117	aug_2018	1	0-9%	250-999	0.04	0.15	35	0.45	0.34
117	sep_2018	1	0-9%	250-999	0.04	0.15	34.25	0.45	0.33
117	oct_2018	1	0-9%	250-999	0.04	0.15	34.28	0.44	0.33
117	nov_2018	1	0-9%	250-999	0.04	0.15	42.18	0.42	0.31
117	dec_2018	1	0-9%	250-999	0.04	0.14	32.91	0.42	0.29
117	jan_2019	1	0-9%	250-999	0.05	0.14	33.13	0.4	0.27
117	feb_2019	1	0-9%	250-999	0.05	0.14	34.74	0.4	0.28
117	mar_2019	1	0-9%	250-999	0.05	0.13	35.22	0.4	0.28
117	apr_2019	1	0-9%	250-999	0.05	0.13	33.6	0.39	0.27
117	may_2019	1	0-9%	250-999	0.05	0.14	39.79	0.39	0.28
117	jun_2019	1	0-9%	250-999	0.05	0.14	36.7	0.4	0.3
117	jul_2019	1	0-9%	250-999	0.05	0.14	38.76	0.41	0.31
117	aug_2019	1	0-9%	250-999	0.05	0.14	37.9	0.41	0.31
117	sep_2019	1	0-9%	250-999	0.05	0.14	39.43	0.42	0.32
117	oct_2019	1	0-9%	250-999	0.05	0.14	37.28	0.42	0.31
117	nov_2019	1	0-9%	250-999	0.05	0.14	35.93	0.41	0.31
117	dec_2019	1	0-9%	250-999	0.05	0.14	34.47	0.4	0.3
117	jan_2020	1	0-9%	250-999	0.05	0.15	35.67	0.43	0.31
117	feb_2020	1	0-9%	250-999	0.05	0.15	38.08	0.44	0.32
117	mar_2020	1	0-9%	250-999	0.05	0.15	33.76	0.42	0.3
117	apr_2020	1	0-9%	250-999	0.06	0.15	35.18	0.43	0.3
117	may_2020	1	0-9%	250-999	0.06	0.14	34.38	0.42	0.3
117	jun_2020	1	0-9%	250-999	0.06	0.14	34.77	0.39	0.28
117	jul_2020	1	0-9%	250-999	0.06	0.14	35.25	0.39	0.29
117	aug_2020	1	0-9%	250-999	0.06	0.14	35.29	0.38	0.29
117	sep_2020	1	0-9%	250-999	0.06	0.14	33.62	0.39	0.29
117	oct_2020	1	0-9%	250-999	0.06	0.15	33.97	0.41	0.29
117	nov_2020	1	0-9%	250-999	0.06	0.14	35.55	0.4	0.29
117	dec_2020	1	0-9%	250-999	0.07	0.15	34.86	0.4	0.3
120	jan_2013	1	10-19%	250-999	0.13	0.17	54.4	0.37	0.34
120	feb_2013	1	0-9%	250-999	0.13	0.17	52.46	0.35	0.35
120	mar_2013	1	0-9%	100-249	0.13	0.17	52.21	0.36	0.35
120	apr_2013	1	0-9%	100-249	0.12	0.16	53.85	0.37	0.33
120	may_2013	1	0-9%	100-249	0.12	0.17	55.5	0.37	0.35
120	jun_2013	1	0-9%	100-249	0.12	0.16	56.43	0.37	0.34
120	jul_2013	1	0-9%	100-249	0.13	0.16	59.09	0.37	0.33
120	aug_2013	1	0-9%	100-249	0.13	0.16	57.39	0.36	0.33
120	sep_2013	1	0-9%	100-249	0.13	0.17	57.22	0.37	0.34
120	oct_2013	1	0-9%	250-999	0.12	0.17	63.3	0.38	0.34
120	nov_2013	1	0-9%	100-249	0.12	0.17	51.25	0.38	0.35
120	dec_2013	1	0-9%	100-249	0.12	0.16	59.75	0.35	0.34
120	jan_2014	1	0-9%	100-249	0.12	0.17	61.12	0.36	0.35
120	feb_2014	1	0-9%	100-249	0.11	0.17	61.97	0.38	0.36
120	mar_2014	1	0-9%	100-249	0.12	0.16	59.34	0.38	0.35
120	apr_2014	1	0-9%	100-249	0.12	0.17	68.32	0.38	0.35
120	may_2014	1	30%+	1-99	0.01	0	184	0	0
120	jun_2014	1	0-9%	1-99	0.01	0	464	0	0
120	jul_2014	1	30%+	100-249	0.12	0.16	79.04	0.37	0.34
120	aug_2014	0
120	sep_2014	1		100-249	0.12	0.09		0	0.44
120	oct_2014	1	0-9%	100-249	0.12	0.09		0	0.42
120	nov_2014	1	30%+	100-249	0.12	0.16	41.29	0.39	0.5
120	dec_2014	1	0-9%	100-249	0.11	0.17	45.29	0.29	0.55
120	jan_2015	1	0-9%	100-249	0.1	0.19	45.46	0.38	0.59
120	feb_2015	1	0-9%	100-249	0.1	0.19	46.1	0.38	0.6
120	mar_2015	1	0-9%	100-249	0.11	0.18	44.62	0.34	0.58
120	apr_2015	1	0-9%	100-249	0.1	0.18	40.59	0.28	0.59
120	may_2015	1	0-9%	100-249	0.1	0.19	44.81	0.34	0.61
120	jun_2015	1	0-9%	100-249	0.1	0.18	42.86	0.32	0.61
120	jul_2015	1	0-9%	100-249	0.09	0.17	42.83	0.32	0.6
120	aug_2015	1	0-9%	100-249	0.09	0.17	42.97	0.35	0.6
120	sep_2015	1	0-9%	100-249	0.09	0.17	40.04	0.3	0.6
120	oct_2015	1	0-9%	100-249	0.09	0.18	38.99	0.34	0.6
120	nov_2015	1	0-9%	100-249	0.09	0.18	26.91	0.32	0.59
120	dec_2015	1	0-9%	100-249	0.09	0.18	30.71	0.34	0.59
120	jan_2016	1	0-9%	100-249	0.09	0.18	30.78	0.33	0.6
120	feb_2016	1	0-9%	100-249	0.09	0.17	31.28	0.35	0.61
120	mar_2016	1	0-9%	100-249	0.08	0.16	29.2	0.3	0.63
120	apr_2016	1	0-9%	100-249	0.08	0.16	27.22	0.29	0.62
120	may_2016	1	0-9%	100-249	0.08	0.17	32.3	0.33	0.63
120	jun_2016	1	0-9%	100-249	0.08	0.15	28.26	0.29	0.61
120	jul_2016	1	0-9%	100-249	0.08	0.15	27.51	0.29	0.61
120	aug_2016	1	0-9%	100-249	0.07	0.16	31.27	0.33	0.63
120	sep_2016	1	0-9%	100-249	0.07	0.17	29.97	0.41	0.63
120	oct_2016	1	0-9%	100-249	0.07	0.17	30.3	0.4	0.63
120	nov_2016	1	0-9%	100-249	0.06	0.16	30.61	0.41	0.65
120	dec_2016	1	0-9%	100-249	0.06	0.16	29.17	0.46	0.63
120	jan_2017	1	0-9%	100-249	0.05	0.17	28.83	0.47	0.68
120	feb_2017	1	0-9%	100-249	0.05	0.17	29.93	0.49	0.69
120	mar_2017	1	0-9%	100-249	0.04	0.17	29.1	0.48	0.7
120	apr_2017	1	0-9%	100-249	0.04	0.17	22.66	0.46	0.73
120	may_2017	1	0-9%	100-249	0.04	0.17	23.85	0.48	0.71
120	jun_2017	1	0-9%	100-249	0.04	0.17	21.75	0.46	0.7
120	jul_2017	1	0-9%	100-249	0.04	0.17	22.95	0.46	0.71
120	aug_2017	1	0-9%	100-249	0.04	0.18	22.77	0.49	0.72
120	sep_2017	1	0-9%	100-249	0.04	0.17	20.55	0.48	0.69
120	oct_2017	1	0-9%	100-249	0.04	0.17	19.76	0.48	0.7
120	nov_2017	1	0-9%	100-249	0.04	0.18	19.09	0.47	0.7
120	dec_2017	1	0-9%	100-249	0.04	0.18	20.22	0.47	0.72
120	jan_2018	1	0-9%	100-249	0.04	0.19	22.62	0.45	0.72
120	feb_2018	1	0-9%	100-249	0.05	0.19	22.88	0.46	0.71
120	mar_2018	1	0-9%	100-249	0.05	0.18	18.32	0.37	0.7
120	apr_2018	1	0-9%	100-249	0.05	0.2	21.34	0.46	0.71
120	may_2018	1	0-9%	100-249	0.05	0.2	19.98	0.44	0.69
120	jun_2018	1	0-9%	100-249	0.05	0.2	20.75	0.44	0.69
120	jul_2018	1	0-9%	100-249	0.05	0.19	20.44	0.41	0.66
120	aug_2018	1	0-9%	100-249	0.05	0.19	22.05	0.44	0.66
120	sep_2018	1	0-9%	100-249	0.05	0.2	22.05	0.46	0.67
120	oct_2018	1	0-9%	250-999	0.05	0.2	22.21	0.46	0.67
120	nov_2018	1	0-9%	250-999	0.05	0.2	21.2	0.45	0.68
120	dec_2018	1	0-9%	250-999	0.05	0.21	21.09	0.43	0.71
120	jan_2019	1	0-9%	250-999	0.05	0.22	22.25	0.44	0.71
120	feb_2019	1	0-9%	250-999	0.06	0.21	22.5	0.45	0.71
120	mar_2019	1	0-9%	250-999	0.06	0.21	22.48	0.45	0.7
120	apr_2019	1	0-9%	250-999	0.06	0.22	22.7	0.45	0.69
120	may_2019	1	0-9%	250-999	0.06	0.21	22.5	0.44	0.67
120	jun_2019	1	0-9%	250-999	0.06	0.21	21.73	0.45	0.67
120	jul_2019	1	0-9%	250-999	0.06	0.21	21.16	0.45	0.68
120	aug_2019	1	0-9%	250-999	0.06	0.21	21.99	0.45	0.66
120	sep_2019	1	0-9%	250-999	0.07	0.21	22.77	0.43	0.66
120	oct_2019	1	0-9%	250-999	0.07	0.2	21.53	0.42	0.64
120	nov_2019	1	0-9%	250-999	0.07	0.21	21.65	0.42	0.65
120	dec_2019	1	0-9%	250-999	0.07	0.2	22.22	0.42	0.64
120	jan_2020	1	0-9%	250-999	0.07	0.21	22.22	0.42	0.65
120	feb_2020	1	0-9%	250-999	0.07	0.21	21.83	0.4	0.66
120	mar_2020	1	0-9%	250-999	0.07	0.21	22.09	0.41	0.65
120	apr_2020	1	0-9%	250-999	0.07	0.2	22.96	0.4	0.64
120	may_2020	1	0-9%	250-999	0.07	0.2	23.18	0.41	0.64
120	jun_2020	1	0-9%	250-999	0.08	0.2	21.82	0.4	0.65
120	jul_2020	1	0-9%	250-999	0.08	0.2	21.67	0.41	0.65
120	aug_2020	1	0-9%	250-999	0.08	0.2	21.42	0.4	0.64
120	sep_2020	1	0-9%	250-999	0.08	0.21	21.12	0.4	0.66
120	oct_2020	1	0-9%	250-999	0.08	0.2	20.67	0.38	0.64
120	nov_2020	1	0-9%	250-999	0.08	0.2	21.38	0.37	0.65
120	dec_2020	1	0-9%	250-999	0.08	0.2	22	0.37	0.66
123	jan_2013	1	20-29%	250-999	0.08	0.21	41.84	0.58	0.32
123	feb_2013	1	30%+	250-999	0.09	0.29	48.96	0.65	0.33
123	mar_2013	1	0-9%	250-999	0.09	0.29	37.03	0.65	0.33
123	apr_2013	1	0-9%	250-999	0.08	0.29	38.51	0.66	0.34
123	may_2013	1	0-9%	250-999	0.08	0.29	34.74	0.66	0.34
123	jun_2013	1	0-9%	250-999	0.09	0.29	33.71	0.66	0.35
123	jul_2013	1	0-9%	250-999	0.08	0.29	36.3	0.66	0.35
123	aug_2013	1	0-9%	250-999	0.08	0.29	40.5	0.66	0.35
123	sep_2013	1	0-9%	250-999	0.08	0.28	45.14	0.65	0.34
123	oct_2013	1	0-9%	250-999	0.08	0.28	45.58	0.65	0.34
123	nov_2013	1	0-9%	250-999	0.08	0.28	55.21	0.65	0.34
123	dec_2013	1	0-9%	250-999	0.08	0.28	54.69	0.64	0.33
123	jan_2014	1	0-9%	250-999	0.07	0.28	54.17	0.65	0.34
123	feb_2014	1	0-9%	250-999	0.07	0.28	57.53	0.65	0.35
123	mar_2014	1	0-9%	250-999	0.08	0.26	29.51	0.64	0.34
123	apr_2014	1	0-9%	250-999	0.08	0.26	27.76	0.65	0.34
123	may_2014	1	0-9%	250-999	0.08	0.26	30.35	0.64	0.34
123	jun_2014	1	0-9%	250-999	0.08	0.26	28	0.65	0.34
123	jul_2014	1	0-9%	250-999	0.08	0.25	31.29	0.63	0.33
123	aug_2014	1	0-9%	250-999	0.08	0.25	33.29	0.63	0.32
123	sep_2014	1	0-9%	250-999	0.08	0.25	33.17	0.63	0.33
123	oct_2014	1	0-9%	250-999	0.08	0.25	34.38	0.63	0.33
123	nov_2014	1	0-9%	250-999	0.08	0.25	31.66	0.64	0.34
123	dec_2014	1	0-9%	250-999	0.08	0.25	32.77	0.64	0.34
123	jan_2015	1	0-9%	250-999	0.08	0.25	34.45	0.64	0.34
123	feb_2015	1	0-9%	250-999	0.07	0.25	36.43	0.64	0.33
123	mar_2015	1	0-9%	250-999	0.07	0.24	32.39	0.63	0.32
123	apr_2015	1	0-9%	250-999	0.07	0.24	32.09	0.62	0.32
123	may_2015	1	0-9%	250-999	0.07	0.23	30.44	0.61	0.31
123	jun_2015	1	0-9%	250-999	0.07	0.24	30.41	0.61	0.32
123	jul_2015	1	0-9%	250-999	0.07	0.24	31.58	0.62	0.32
123	aug_2015	1	0-9%	250-999	0.06	0.23	31.66	0.63	0.32
123	sep_2015	1	0-9%	250-999	0.06	0.23	29.68	0.61	0.32
123	oct_2015	1	0-9%	250-999	0.06	0.23	30.68	0.62	0.31
123	nov_2015	1	0-9%	250-999	0.06	0.23	33.01	0.63	0.31
123	dec_2015	1	0-9%	250-999	0.06	0.23	31.88	0.63	0.31
123	jan_2016	1	0-9%	250-999	0.05	0.23	30.19	0.64	0.31
123	feb_2016	1	0-9%	250-999	0.05	0.24	31.44	0.65	0.31
123	mar_2016	1	0-9%	250-999	0.05	0.24	30.56	0.64	0.31
123	apr_2016	1	0-9%	250-999	0.05	0.23	31.86	0.64	0.31
123	may_2016	1	0-9%	250-999	0.05	0.23	27.97	0.66	0.3
123	jun_2016	1	0-9%	250-999	0.05	0.23	28.92	0.66	0.3
123	jul_2016	1	0-9%	250-999	0.04	0.24	28.58	0.67	0.3
123	aug_2016	1	0-9%	250-999	0.04	0.23	27.33	0.67	0.3
123	sep_2016	1	0-9%	250-999	0.04	0.23	27.22	0.67	0.29
123	oct_2016	1	0-9%	250-999	0.04	0.23	27.32	0.68	0.29
123	nov_2016	1	0-9%	250-999	0.04	0.23	26.08	0.68	0.29
123	dec_2016	1	0-9%	250-999	0.04	0.24	27.19	0.68	0.31
123	jan_2017	1	0-9%	250-999	0.04	0.23	25.21	0.69	0.31
123	feb_2017	1	0-9%	250-999	0.03	0.23	26.04	0.68	0.31
123	mar_2017	1	0-9%	250-999	0.03	0.23	27.35	0.7	0.31
123	apr_2017	1	0-9%	250-999	0.03	0.23	27.9	0.69	0.3
123	may_2017	1	0-9%	250-999	0.03	0.23	26.13	0.69	0.31
123	jun_2017	1	0-9%	250-999	0.03	0.23	25.99	0.68	0.31
123	jul_2017	1	0-9%	250-999	0.03	0.23	25.56	0.7	0.32
123	aug_2017	1	0-9%	250-999	0.03	0.23	25.17	0.7	0.32
123	sep_2017	1	0-9%	250-999	0.03	0.22	25.13	0.7	0.31
123	oct_2017	1	0-9%	250-999	0.02	0.22	25.95	0.7	0.32
123	nov_2017	1	0-9%	250-999	0.02	0.22	25.06	0.7	0.32
123	dec_2017	1	0-9%	250-999	0.02	0.22	26.08	0.71	0.32
123	jan_2018	1	0-9%	250-999	0.02	0.22	26.41	0.71	0.33
123	feb_2018	1	0-9%	250-999	0.02	0.22	26.6	0.71	0.33
123	mar_2018	1	0-9%	250-999	0.02	0.22	26.47	0.71	0.33
123	apr_2018	1	0-9%	250-999	0.03	0.22	26.69	0.71	0.33
123	may_2018	1	0-9%	250-999	0.03	0.22	26.13	0.71	0.34
123	jun_2018	1	0-9%	250-999	0.03	0.22	26.65	0.69	0.32
123	jul_2018	1	0-9%	250-999	0.03	0.22	28.98	0.7	0.32
123	aug_2018	1	0-9%	250-999	0.03	0.23	28.18	0.7	0.33
123	sep_2018	1	0-9%	250-999	0.03	0.22	27.5	0.69	0.33
123	oct_2018	1	0-9%	250-999	0.03	0.22	26.28	0.69	0.32
123	nov_2018	1	0-9%	250-999	0.03	0.22	27.89	0.68	0.33
123	dec_2018	1	0-9%	250-999	0.03	0.23	28.4	0.68	0.33
123	jan_2019	1	0-9%	250-999	0.03	0.23	28.36	0.68	0.33
123	feb_2019	1	0-9%	250-999	0.03	0.23	28.19	0.68	0.33
123	mar_2019	1	0-9%	250-999	0.03	0.23	26.81	0.67	0.33
123	apr_2019	1	0-9%	250-999	0.03	0.23	26.58	0.67	0.33
123	may_2019	1	0-9%	250-999	0.03	0.23	27.74	0.67	0.33
123	jun_2019	1	0-9%	250-999	0.03	0.23	28.65	0.67	0.33
123	jul_2019	1	0-9%	250-999	0.04	0.23	30.54	0.67	0.34
123	aug_2019	1	0-9%	250-999	0.04	0.23	28.73	0.66	0.33
123	sep_2019	1	0-9%	250-999	0.04	0.23	29.22	0.66	0.34
123	oct_2019	1	0-9%	250-999	0.04	0.23	28.46	0.65	0.34
123	nov_2019	1	0-9%	250-999	0.04	0.23	27.77	0.65	0.34
123	dec_2019	1	0-9%	250-999	0.04	0.23	29.34	0.65	0.34
123	jan_2020	1	0-9%	250-999	0.04	0.23	29.9	0.65	0.35
123	feb_2020	1	0-9%	250-999	0.04	0.23	29.53	0.64	0.35
123	mar_2020	1	0-9%	250-999	0.04	0.23	30.13	0.64	0.35
123	apr_2020	1	0-9%	250-999	0.04	0.23	32.4	0.64	0.35
123	may_2020	1	0-9%	250-999	0.04	0.23	33.62	0.64	0.34
123	jun_2020	1	0-9%	250-999	0.05	0.22	33.7	0.63	0.33
123	jul_2020	1	0-9%	250-999	0.05	0.22	35.35	0.62	0.33
123	aug_2020	1	0-9%	250-999	0.05	0.22	38.56	0.62	0.33
123	sep_2020	1	0-9%	250-999	0.05	0.22	38.48	0.62	0.34
123	oct_2020	1	0-9%	1000+	0.05	0.22	38.46	0.61	0.34
123	nov_2020	1	0-9%	1000+	0.06	0.22	38.05	0.61	0.33
123	dec_2020	1	0-9%	1000+	0.06	0.22	41.42	0.6	0.34
125	jan_2013	1		100-249	0.08	0.26	151.78	0.51	0.25
125	feb_2013	1	0-9%	100-249	0.07	0.27	156.52	0.54	0.3
125	mar_2013	0
125	apr_2013	1		100-249	0.07	0.23	187.75	0.45	0.31
125	may_2013	0
125	jun_2013	0
125	jul_2013	1		100-249	0.13	0.21	30.29	0.59	0.24
125	aug_2013	1	0-9%	100-249	0.12	0.21	29.35	0.61	0.25
125	sep_2013	1	30%+	1-99	0.04	0.06	38.33	0.58	0.28
125	oct_2013	1	30%+	100-249	0.12	0.23	26.6	0.64	0.26
125	nov_2013	1	0-9%	100-249	0.12	0.23	25.38	0.64	0.29
125	dec_2013	1	0-9%	100-249	0.11	0.23	25.15	0.67	0.59
125	jan_2014	1	0-9%	100-249	0.12	0.23	23.82	0.63	0.57
125	feb_2014	1	0-9%	100-249	0.12	0.23	25.29	0.62	0.56
125	mar_2014	1	0-9%	100-249	0.12	0.23	25.74	0.62	0.55
125	apr_2014	1	0-9%	100-249	0.11	0.24	29.07	0.66	0.6
125	may_2014	1	0-9%	100-249	0.1	0.23	28.84	0.67	0.6
125	jun_2014	1	0-9%	100-249	0.11	0.23	28.95	0.66	0.58
125	jul_2014	1	0-9%	100-249	0.1	0.24	28.52	0.66	0.6
125	aug_2014	1	0-9%	100-249	0.11	0.23	27.57	0.65	0.61
125	sep_2014	1	0-9%	100-249	0.11	0.23	24.76	0.65	0.59
125	oct_2014	1	0-9%	100-249	0.1	0.22	26.55	0.65	0.59
125	nov_2014	1	0-9%	100-249	0.11	0.22	25.06	0.64	0.56
125	dec_2014	1	0-9%	100-249	0.11	0.22	26.74	0.64	0.55
125	jan_2015	1	0-9%	100-249	0.1	0.22	25.6	0.66	0.58
125	feb_2015	1	0-9%	100-249	0.11	0.21	30.49	0.6	0.55
125	mar_2015	1	0-9%	100-249	0.11	0.21	30.93	0.6	0.55
125	apr_2015	1	0-9%	100-249	0.11	0.21	29.56	0.64	0.58
125	may_2015	1	0-9%	100-249	0.11	0.21	29.71	0.62	0.56
125	jun_2015	1	0-9%	100-249	0.1	0.21	28.3	0.64	0.58
125	jul_2015	1	0-9%	100-249	0.1	0.21	27.08	0.64	0.6
125	aug_2015	1	0-9%	100-249	0.1	0.21	26.58	0.63	0.58
125	sep_2015	1	0-9%	100-249	0.09	0.21	25.13	0.65	0.58
125	oct_2015	1	0-9%	100-249	0.09	0.22	25.05	0.67	0.59
125	nov_2015	1	0-9%	100-249	0.08	0.21	17.39	0.7	0.6
125	dec_2015	1	0-9%	100-249	0.08	0.22	17.21	0.66	0.58
125	jan_2016	1	0-9%	100-249	0.08	0.22	18.19	0.67	0.58
125	feb_2016	1	0-9%	100-249	0.07	0.22	17.96	0.68	0.59
125	mar_2016	1	0-9%	100-249	0.07	0.22	16.35	0.68	0.6
125	apr_2016	1	0-9%	100-249	0.06	0.22	16.87	0.75	0.64
125	may_2016	1	0-9%	100-249	0.06	0.21	17.6	0.74	0.64
125	jun_2016	1	0-9%	100-249	0.06	0.21	18.66	0.76	0.65
125	jul_2016	1	0-9%	100-249	0.06	0.2	18.98	0.75	0.66
125	aug_2016	1	0-9%	100-249	0.06	0.21	21.47	0.74	0.67
125	sep_2016	1	0-9%	100-249	0.06	0.19	21.41	0.73	0.63
125	oct_2016	1	0-9%	100-249	0.06	0.19	22.03	0.73	0.63
125	nov_2016	1	0-9%	100-249	0.06	0.19	20.6	0.73	0.64
125	dec_2016	1	0-9%	100-249	0.05	0.2	19.69	0.75	0.64
125	jan_2017	1	0-9%	100-249	0.05	0.19	19.71	0.75	0.64
125	feb_2017	1	0-9%	100-249	0.05	0.2	20.71	0.75	0.64
125	mar_2017	1	0-9%	100-249	0.05	0.2	21.88	0.76	0.65
125	apr_2017	1	0-9%	100-249	0.04	0.2	18.84	0.78	0.66
125	may_2017	1	0-9%	100-249	0.04	0.2	18.98	0.79	0.69
125	jun_2017	1	0-9%	100-249	0.05	0.19	19.5	0.77	0.68
125	jul_2017	1	0-9%	100-249	0.05	0.21	17.72	0.79	0.67
125	aug_2017	1	0-9%	100-249	0.04	0.21	18.23	0.79	0.67
125	sep_2017	1	0-9%	100-249	0.04	0.21	18.96	0.81	0.7
125	oct_2017	1	0-9%	100-249	0.04	0.21	18.12	0.82	0.68
125	nov_2017	1	0-9%	100-249	0.04	0.21	20.87	0.82	0.72
125	dec_2017	1	0-9%	100-249	0.03	0.21	20.18	0.84	0.73
125	jan_2018	1	0-9%	100-249	0.04	0.22	19.72	0.82	0.71
125	feb_2018	1	0-9%	100-249	0.04	0.22	18.01	0.81	0.72
125	mar_2018	1	0-9%	100-249	0.04	0.22	19.53	0.81	0.7
125	apr_2018	1	0-9%	100-249	0.04	0.22	20.19	0.81	0.69
125	may_2018	1	0-9%	100-249	0.04	0.22	19.63	0.81	0.69
125	jun_2018	1	0-9%	100-249	0.05	0.22	19.41	0.78	0.67
125	jul_2018	1	0-9%	100-249	0.05	0.22	19.8	0.79	0.68
125	aug_2018	1	0-9%	100-249	0.04	0.22	19.93	0.8	0.68
125	sep_2018	1	0-9%	100-249	0.04	0.22	20.09	0.8	0.69
125	oct_2018	1	0-9%	100-249	0.04	0.23	17.98	0.81	0.68
125	nov_2018	1	0-9%	100-249	0.05	0.23	18.15	0.81	0.67
125	dec_2018	1	0-9%	100-249	0.05	0.23	18.34	0.8	0.68
125	jan_2019	1	0-9%	100-249	0.05	0.22	19.18	0.78	0.68
125	feb_2019	1	0-9%	100-249	0.05	0.23	19.9	0.79	0.68
125	mar_2019	1	0-9%	100-249	0.05	0.23	19.41	0.8	0.69
125	apr_2019	1	0-9%	100-249	0.05	0.23	19.57	0.79	0.7
125	may_2019	1	0-9%	250-999	0.05	0.24	19.99	0.8	0.69
125	jun_2019	1	0-9%	250-999	0.05	0.24	19.39	0.78	0.68
125	jul_2019	1	0-9%	250-999	0.05	0.23	20.01	0.79	0.67
125	aug_2019	1	0-9%	250-999	0.05	0.23	20.52	0.78	0.68
125	sep_2019	1	0-9%	250-999	0.05	0.23	21.57	0.8	0.69
125	oct_2019	1	0-9%	250-999	0.05	0.23	21.1	0.8	0.68
125	nov_2019	1	0-9%	250-999	0.05	0.24	21.4	0.79	0.69
125	dec_2019	1	0-9%	250-999	0.05	0.24	22.56	0.8	0.69
125	jan_2020	1	0-9%	250-999	0.06	0.24	22.13	0.8	0.7
125	feb_2020	1	0-9%	250-999	0.06	0.24	22.2	0.8	0.7
125	mar_2020	1	0-9%	250-999	0.06	0.25	22.57	0.8	0.71
125	apr_2020	1	0-9%	250-999	0.05	0.24	22.85	0.8	0.7
125	may_2020	1	0-9%	250-999	0.05	0.24	20.85	0.8	0.69
125	jun_2020	1	0-9%	250-999	0.05	0.24	21.32	0.8	0.72
125	jul_2020	1	0-9%	250-999	0.05	0.23	21.7	0.81	0.71
125	aug_2020	1	0-9%	250-999	0.06	0.22	22.19	0.79	0.71
125	sep_2020	1	0-9%	250-999	0.06	0.22	20.87	0.77	0.69
125	oct_2020	1	0-9%	250-999	0.06	0.22	22.65	0.77	0.69
125	nov_2020	1	0-9%	250-999	0.06	0.22	22.32	0.76	0.7
125	dec_2020	1	0-9%	250-999	0.06	0.23	22.76	0.76	0.71
126	jan_2013	1	20-29%	250-999	0.11	0.19	36.76	0.54	0.31
126	feb_2013	1	0-9%	250-999	0.11	0.19	40.44	0.55	0.31
126	mar_2013	1	0-9%	250-999	0.1	0.19	34.21	0.55	0.31
126	apr_2013	1	0-9%	250-999	0.11	0.2	35.09	0.56	0.32
126	may_2013	1	0-9%	250-999	0.11	0.19	35.18	0.55	0.31
126	jun_2013	1	0-9%	250-999	0.11	0.19	39.24	0.55	0.32
126	jul_2013	1	0-9%	250-999	0.1	0.2	40.31	0.56	0.32
126	aug_2013	1	0-9%	250-999	0.1	0.19	37.28	0.55	0.32
126	sep_2013	1	0-9%	250-999	0.1	0.19	38.29	0.54	0.31
126	oct_2013	1	0-9%	250-999	0.1	0.19	36.8	0.55	0.32
126	nov_2013	1	0-9%	250-999	0.1	0.18	37.59	0.53	0.3
126	dec_2013	1	0-9%	250-999	0.1	0.18	34.47	0.53	0.3
126	jan_2014	1	0-9%	250-999	0.1	0.18	38.63	0.55	0.31
126	feb_2014	1	0-9%	250-999	0.1	0.18	35.94	0.54	0.3
126	mar_2014	1	0-9%	250-999	0.09	0.18	38.16	0.54	0.31
126	apr_2014	1	0-9%	250-999	0.1	0.18	35.93	0.53	0.3
126	may_2014	1	0-9%	250-999	0.1	0.18	36.49	0.52	0.3
126	jun_2014	1	0-9%	250-999	0.09	0.18	37.8	0.53	0.31
126	jul_2014	1	0-9%	250-999	0.09	0.18	37.34	0.53	0.31
126	aug_2014	1	0-9%	250-999	0.09	0.18	36.68	0.53	0.3
126	sep_2014	1	0-9%	250-999	0.1	0.18	34.53	0.52	0.29
126	oct_2014	1	0-9%	250-999	0.1	0.17	35.23	0.51	0.29
126	nov_2014	1	0-9%	250-999	0.1	0.17	37.3	0.5	0.29
126	dec_2014	1	0-9%	250-999	0.1	0.17	36.79	0.51	0.29
126	jan_2015	1	0-9%	250-999	0.1	0.17	37.23	0.51	0.29
126	feb_2015	1	0-9%	250-999	0.09	0.17	41.48	0.51	0.3
126	mar_2015	1	0-9%	250-999	0.09	0.17	36.56	0.52	0.3
126	apr_2015	1	0-9%	250-999	0.09	0.17	37.7	0.52	0.3
126	may_2015	1	0-9%	250-999	0.09	0.17	35.85	0.5	0.28
126	jun_2015	1	0-9%	250-999	0.09	0.17	37.02	0.51	0.28
126	jul_2015	1	0-9%	250-999	0.09	0.17	37.89	0.51	0.28
126	aug_2015	1	0-9%	250-999	0.09	0.17	35.52	0.52	0.29
126	sep_2015	1	0-9%	250-999	0.08	0.17	34.61	0.54	0.29
126	oct_2015	1	0-9%	250-999	0.08	0.17	31.98	0.53	0.28
126	nov_2015	1	0-9%	250-999	0.08	0.17	31.54	0.53	0.27
126	dec_2015	1	0-9%	250-999	0.08	0.17	32.61	0.53	0.27
126	jan_2016	1	0-9%	250-999	0.08	0.17	33.96	0.55	0.29
126	feb_2016	1	0-9%	250-999	0.08	0.18	33.49	0.56	0.3
126	mar_2016	1	0-9%	250-999	0.08	0.17	32.2	0.55	0.29
126	apr_2016	1	0-9%	250-999	0.08	0.17	32.65	0.56	0.28
126	may_2016	1	0-9%	250-999	0.08	0.17	31.22	0.55	0.29
126	jun_2016	1	0-9%	250-999	0.07	0.17	32.01	0.53	0.28
126	jul_2016	1	0-9%	250-999	0.08	0.17	31.38	0.53	0.28
126	aug_2016	1	0-9%	250-999	0.08	0.17	27.43	0.53	0.27
126	sep_2016	1	0-9%	250-999	0.07	0.17	29.93	0.54	0.27
126	oct_2016	1	0-9%	250-999	0.07	0.17	27.34	0.55	0.27
126	nov_2016	1	0-9%	250-999	0.07	0.17	27.07	0.55	0.26
126	dec_2016	1	0-9%	250-999	0.07	0.17	26.29	0.56	0.27
126	jan_2017	1	0-9%	250-999	0.06	0.17	27.88	0.56	0.28
126	feb_2017	1	0-9%	250-999	0.07	0.16	27.45	0.57	0.27
126	mar_2017	1	0-9%	250-999	0.06	0.16	26.2	0.58	0.28
126	apr_2017	1	0-9%	250-999	0.06	0.16	25.49	0.59	0.29
126	may_2017	1	0-9%	250-999	0.07	0.16	27.45	0.58	0.3
126	jun_2017	1	0-9%	250-999	0.06	0.16	23.19	0.56	0.28
126	jul_2017	1	0-9%	250-999	0.06	0.16	25.57	0.57	0.3
126	aug_2017	1	0-9%	250-999	0.06	0.16	21.75	0.58	0.29
126	sep_2017	1	0-9%	250-999	0.06	0.15	24.75	0.56	0.28
126	oct_2017	1	0-9%	250-999	0.05	0.16	25.75	0.57	0.29
126	nov_2017	1	0-9%	250-999	0.05	0.16	24.06	0.58	0.29
126	dec_2017	1	0-9%	250-999	0.05	0.16	22.03	0.59	0.3
126	jan_2018	1	0-9%	250-999	0.05	0.16	25.06	0.75	0.75
126	feb_2018	1	0-9%	250-999	0.05	0.16	28.61	0.76	0.76
126	mar_2018	1	0-9%	250-999	0.05	0.16	36.85	0.77	0.77
126	apr_2018	1	0-9%	250-999	0.05	0.16	23.17	0.59	0.31
126	may_2018	1	0-9%	250-999	0.05	0.17	21.98	0.59	0.31
126	jun_2018	1	0-9%	250-999	0.05	0.17	23.21	0.59	0.32
126	jul_2018	1	0-9%	250-999	0.05	0.17	27.22	0.58	0.33
126	aug_2018	1	0-9%	250-999	0.05	0.17	27.87	0.58	0.33
126	sep_2018	1	0-9%	250-999	0.05	0.17	24.84	0.58	0.32
126	oct_2018	1	0-9%	250-999	0.05	0.17	30.01	0.57	0.3
126	nov_2018	1	0-9%	250-999	0.05	0.17	31.14	0.56	0.3
126	dec_2018	1	0-9%	250-999	0.05	0.17	35.89	0.57	0.3
126	jan_2019	1	0-9%	250-999	0.05	0.17	28.23	0.58	0.3
126	feb_2019	1	0-9%	250-999	0.05	0.18	33.38	0.58	0.3
126	mar_2019	1	0-9%	250-999	0.05	0.18	28.65	0.58	0.29
126	apr_2019	1	0-9%	250-999	0.05	0.18	27.68	0.58	0.3
126	may_2019	1	0-9%	250-999	0.05	0.16	29.37	0.54	0.29
126	jun_2019	1	0-9%	250-999	0.05	0.16	26.58	0.53	0.29
126	jul_2019	1	0-9%	250-999	0.05	0.16	32.26	0.52	0.29
126	aug_2019	1	0-9%	250-999	0.06	0.16	27.94	0.51	0.3
126	sep_2019	1	0-9%	250-999	0.06	0.15	29.35	0.51	0.3
126	oct_2019	1	0-9%	250-999	0.06	0.16	32.09	0.51	0.31
126	nov_2019	1	0-9%	250-999	0.06	0.15	33.72	0.49	0.3
126	dec_2019	1	0-9%	250-999	0.06	0.16	31	0.49	0.3
126	jan_2020	1	0-9%	250-999	0.06	0.16	30.52	0.49	0.3
126	feb_2020	1	0-9%	250-999	0.06	0.16	34.74	0.48	0.3
126	mar_2020	1	0-9%	250-999	0.06	0.15	38.92	0.47	0.29
126	apr_2020	1	0-9%	250-999	0.06	0.15	32.99	0.46	0.3
126	may_2020	1	0-9%	250-999	0.06	0.15	35.27	0.48	0.3
126	jun_2020	1	0-9%	250-999	0.06	0.15	34.85	0.47	0.3
126	jul_2020	1	0-9%	250-999	0.06	0.15	33.25	0.48	0.3
126	aug_2020	1	0-9%	250-999	0.06	0.15	32.79	0.48	0.3
126	sep_2020	1	0-9%	250-999	0.07	0.16	35.47	0.48	0.31
126	oct_2020	1	0-9%	250-999	0.07	0.16	34.86	0.47	0.32
126	nov_2020	1	0-9%	250-999	0.07	0.16	34.94	0.48	0.32
126	dec_2020	1	0-9%	250-999	0.07	0.17	37.02	0.48	0.31
127	jan_2013	0
127	feb_2013	1		250-999	0.1	0.15	67.48	0.85	0.66
127	mar_2013	1	0-9%	250-999	0.1	0.14	62.37	0.85	0.66
127	apr_2013	1	0-9%	250-999	0.1	0.14	66.42	0.83	0.66
127	may_2013	0
127	jun_2013	0
127	jul_2013	0
127	aug_2013	0
127	sep_2013	0
127	oct_2013	1		250-999	0.1	0.16	32.27	0.89	0.69
127	nov_2013	0
127	dec_2013	0
127	jan_2014	0
127	feb_2014	0
127	mar_2014	0
127	apr_2014	0
127	may_2014	0
127	jun_2014	1		250-999	0.09	0.19	71.56	0.36	0.32
127	jul_2014	1	0-9%	250-999	0.09	0.18	84.6	0.35	0.3
127	aug_2014	1	0-9%	250-999	0.09	0.18	71.33	0.35	0.31
127	sep_2014	1	0-9%	250-999	0.09	0.17	79.87	0.36	0.32
127	oct_2014	1	0-9%	250-999	0.09	0.17	89.87	0.34	0.3
127	nov_2014	1	0-9%	250-999	0.1	0.15	77.12	0.32	0.29
127	dec_2014	1	0-9%	250-999	0.09	0.14	84.99	0.3	0.28
127	jan_2015	1	0-9%	250-999	0.1	0.14	84.55	0.32	0.31
127	feb_2015	1	0-9%	250-999	0.1	0.14	95.44	0.32	0.29
127	mar_2015	1	0-9%	250-999	0.1	0.13	90.03	0.32	0.28
127	apr_2015	1	0-9%	250-999	0.09	0.12	98.64	0.33	0.28
127	may_2015	1	0-9%	250-999	0.09	0.13	93.19	0.32	0.28
127	jun_2015	1	0-9%	250-999	0.09	0.12	98.75	0.32	0.28
127	jul_2015	1	0-9%	250-999	0.09	0.12	90.85	0.32	0.27
127	aug_2015	1	0-9%	250-999	0.09	0.12	95.24	0.32	0.28
127	sep_2015	1	0-9%	250-999	0.09	0.12	88.69	0.33	0.28
127	oct_2015	1	0-9%	250-999	0.09	0.13	73.29	0.33	0.28
127	nov_2015	1	10-19%	250-999	0.09	0.15	69.59	0.33	0.28
127	dec_2015	1	0-9%	250-999	0.09	0.15	36.66	0.33	0.27
127	jan_2016	1	0-9%	250-999	0.09	0.15	39.54	0.33	0.27
127	feb_2016	1	0-9%	250-999	0.09	0.15	31.34	0.33	0.26
127	mar_2016	1	0-9%	250-999	0.09	0.14	30.21	0.33	0.25
127	apr_2016	1	0-9%	250-999	0.09	0.14	31.43	0.32	0.24
127	may_2016	1	0-9%	250-999	0.09	0.14	39.77	0.31	0.24
127	jun_2016	1	0-9%	250-999	0.09	0.14	45.15	0.31	0.25
127	jul_2016	1	0-9%	250-999	0.09	0.13	36.99	0.32	0.25
127	aug_2016	1	0-9%	250-999	0.09	0.14	43.59	0.33	0.26
127	sep_2016	1	0-9%	250-999	0.09	0.13	32.2	0.33	0.26
127	oct_2016	1	0-9%	250-999	0.08	0.13	30.34	0.34	0.27
127	nov_2016	1	0-9%	250-999	0.08	0.13	30.64	0.32	0.27
127	dec_2016	1	0-9%	250-999	0.08	0.14	32.58	0.33	0.28
127	jan_2017	1	0-9%	250-999	0.07	0.12	33.81	0.36	0.28
127	feb_2017	1	0-9%	250-999	0.07	0.12	34.35	0.43	0.3
127	mar_2017	1	0-9%	250-999	0.07	0.13	36.82	0.43	0.47
127	apr_2017	1	0-9%	250-999	0.07	0.13	27.4	0.42	0.47
127	may_2017	1	0-9%	250-999	0.07	0.12	23.38	0.4	0.46
127	jun_2017	1	0-9%	250-999	0.06	0.12	31.5	0.39	0.45
127	jul_2017	1	0-9%	250-999	0.06	0.12	32.4	0.39	0.45
127	aug_2017	1	0-9%	250-999	0.05	0.12	28.64	0.4	0.46
127	sep_2017	1	0-9%	250-999	0.05	0.12	28.62	0.38	0.46
127	oct_2017	1	0-9%	250-999	0.05	0.12	25.72	0.39	0.46
127	nov_2017	1	0-9%	250-999	0.05	0.12	21.27	0.4	0.46
127	dec_2017	1	0-9%	250-999	0.04	0.13	26.37	0.42	0.49
127	jan_2018	1	0-9%	250-999	0.04	0.13	25.16	0.42	0.49
127	feb_2018	1	0-9%	250-999	0.04	0.12	24.31	0.42	0.48
127	mar_2018	1	0-9%	250-999	0.04	0.12	27.21	0.42	0.47
127	apr_2018	1	0-9%	250-999	0.05	0.13	28.28	0.44	0.49
127	may_2018	1	0-9%	250-999	0.05	0.13	29.79	0.44	0.48
127	jun_2018	1	0-9%	250-999	0.05	0.13	29.52	0.45	0.49
127	jul_2018	1	0-9%	250-999	0.05	0.14	33.97	0.44	0.5
127	aug_2018	1	0-9%	250-999	0.05	0.14	33.8	0.44	0.5
127	sep_2018	1	0-9%	250-999	0.05	0.13	33.4	0.51	0.5
127	oct_2018	1	0-9%	250-999	0.05	0.13	34.19	0.49	0.5
127	nov_2018	1	0-9%	250-999	0.05	0.14	32.17	0.5	0.52
127	dec_2018	1	0-9%	250-999	0.05	0.14	30.39	0.5	0.54
127	jan_2019	1	0-9%	250-999	0.05	0.14	35.96	0.5	0.53
127	feb_2019	1	0-9%	250-999	0.06	0.14	32.67	0.48	0.54
127	mar_2019	1	0-9%	250-999	0.06	0.14	31.61	0.49	0.55
127	apr_2019	1	0-9%	250-999	0.06	0.14	32.35	0.49	0.54
127	may_2019	1	0-9%	250-999	0.04	0.16	132.06	0.48	0.53
127	jun_2019	1	0-9%	250-999	0.06	0.14	28.04	0.48	0.54
127	jul_2019	1	0-9%	250-999	0.06	0.15	32.63	0.49	0.55
127	aug_2019	1	0-9%	250-999	0.06	0.16	32.06	0.49	0.55
127	sep_2019	1	0-9%	250-999	0.06	0.15	31.4	0.47	0.54
127	oct_2019	1	0-9%	250-999	0.07	0.15	31.71	0.46	0.55
127	nov_2019	1	0-9%	250-999	0.07	0.16	31.36	0.47	0.57
127	dec_2019	1	0-9%	250-999	0.07	0.16	33.67	0.46	0.57
127	jan_2020	1	0-9%	250-999	0.06	0.17	33.12	0.46	0.6
127	feb_2020	1	0-9%	250-999	0.06	0.17	31.46	0.45	0.59
127	mar_2020	1	0-9%	250-999	0.07	0.18	34.66	0.48	0.62
127	apr_2020	1	0-9%	250-999	0.07	0.18	30.31	0.47	0.62
127	may_2020	1	0-9%	250-999	0.07	0.18	30.95	0.46	0.61
127	jun_2020	1	0-9%	250-999	0.07	0.18	31.07	0.46	0.62
127	jul_2020	1	0-9%	250-999	0.07	0.19	33.51	0.45	0.61
127	aug_2020	1	0-9%	250-999	0.07	0.18	33.65	0.45	0.61
127	sep_2020	1	0-9%	250-999	0.07	0.19	32.93	0.44	0.62
127	oct_2020	1	0-9%	250-999	0.07	0.19	24.63	0.44	0.62
127	nov_2020	1	0-9%	250-999	0.08	0.19	21.78	0.43	0.61
127	dec_2020	1	0-9%	250-999	0.08	0.2	22.97	0.43	0.61
128	jan_2013	1	10-19%	100-249	0.13	0.13	28.17	0.69	0.53
128	feb_2013	1	0-9%	100-249	0.13	0.12	26.33	0.68	0.53
128	mar_2013	1	0-9%	100-249	0.12	0.14	28.53	0.69	0.55
128	apr_2013	1	0-9%	100-249	0.11	0.12	28.85	0.65	0.55
128	may_2013	1	0-9%	100-249	0.11	0.12	29.45	0.64	0.54
128	jun_2013	1	0-9%	100-249	0.11	0.13	31.17	0.63	0.54
128	jul_2013	1	0-9%	100-249	0.11	0.14	49.7	0.66	0.59
128	aug_2013	1	0-9%	100-249	0.11	0.14	76.25	0.69	0.57
128	sep_2013	1	0-9%	100-249	0.12	0.13	78.09	0.67	0.57
128	oct_2013	1	0-9%	100-249	0.12	0.14	75.96	0.69	0.6
128	nov_2013	1	0-9%	100-249	0.12	0.14	71.9	0.71	0.56
128	dec_2013	1	0-9%	100-249	0.12	0.15	68.12	0.72	0.55
128	jan_2014	1	0-9%	100-249	0.11	0.16	68.04	0.73	0.54
128	feb_2014	1	0-9%	100-249	0.1	0.16	56.24	0.73	0.55
128	mar_2014	1	0-9%	100-249	0.11	0.17	53.05	0.72	0.54
128	apr_2014	1	0-9%	100-249	0.11	0.14	63.19	0.69	0.57
128	may_2014	1	0-9%	100-249	0.11	0.13	65.31	0.68	0.56
128	jun_2014	1	0-9%	100-249	0.11	0.15	57.7	0.71	0.57
128	jul_2014	1	0-9%	100-249	0.1	0.15	59.98	0.71	0.59
128	aug_2014	1	0-9%	100-249	0.1	0.15	56.65	0.7	0.58
128	sep_2014	1	0-9%	100-249	0.09	0.14	43.59	0.7	0.6
128	oct_2014	1	0-9%	100-249	0.1	0.15	39.83	0.72	0.59
128	nov_2014	1	0-9%	100-249	0.09	0.16	25.56	0.73	0.54
128	dec_2014	1	0-9%	100-249	0.1	0.16	25.69	0.71	0.54
128	jan_2015	1	0-9%	100-249	0.09	0.17	23.74	0.76	0.56
128	feb_2015	1	0-9%	100-249	0.09	0.17	21.56	0.74	0.54
128	mar_2015	1	0-9%	100-249	0.09	0.18	22.11	0.73	0.54
128	apr_2015	1	0-9%	100-249	0.09	0.16	37.04	0.69	0.58
128	may_2015	1	0-9%	100-249	0.09	0.15	38	0.68	0.58
128	jun_2015	1	0-9%	100-249	0.08	0.15	38.93	0.64	0.56
128	jul_2015	1	0-9%	100-249	0.09	0.15	49.55	0.66	0.59
128	aug_2015	1	0-9%	100-249	0.09	0.15	62.15	0.67	0.6
128	sep_2015	1	0-9%	100-249	0.08	0.15	77.38	0.66	0.57
128	oct_2015	1	0-9%	100-249	0.08	0.16	74.13	0.68	0.61
128	nov_2015	1	0-9%	100-249	0.08	0.17	67.97	0.74	0.59
128	dec_2015	1	0-9%	100-249	0.07	0.17	66.03	0.72	0.56
128	jan_2016	1	0-9%	100-249	0.09	0.16	18.6	0.7	0.56
128	feb_2016	1	0-9%	100-249	0.09	0.15	19.39	0.7	0.55
128	mar_2016	1	0-9%	100-249	0.08	0.16	20.07	0.69	0.55
128	apr_2016	1	0-9%	100-249	0.08	0.15	38	0.68	0.6
128	may_2016	1	0-9%	100-249	0.07	0.15	36.47	0.65	0.58
128	jun_2016	1	0-9%	100-249	0.07	0.16	46.97	0.68	0.54
128	jul_2016	1	0-9%	100-249	0.07	0.16	57.92	0.69	0.55
128	aug_2016	1	0-9%	100-249	0.07	0.18	66.57	0.7	0.55
128	sep_2016	1	0-9%	100-249	0.06	0.18	66.43	0.69	0.53
128	oct_2016	1	0-9%	100-249	0.06	0.17	66.43	0.66	0.51
128	nov_2016	0
128	dec_2016	1		100-249	0.05	0.19	72.92	0.7	0.52
128	jan_2017	1	0-9%	100-249	0.07	0.18	73.38	0.68	0.52
128	feb_2017	1	0-9%	100-249	0.08	0.17	25.33	0.67	0.5
128	mar_2017	1	0-9%	100-249	0.08	0.16	44.94	0.66	0.48
128	apr_2017	1	0-9%	100-249	0.08	0.15	30.08	0.63	0.53
128	may_2017	1	0-9%	100-249	0.08	0.15	28.49	0.65	0.54
128	jun_2017	1	0-9%	100-249	0.07	0.16	28.39	0.66	0.56
128	jul_2017	1	0-9%	100-249	0.07	0.16	38.89	0.66	0.56
128	aug_2017	1	0-9%	100-249	0.06	0.16	50.62	0.65	0.55
128	sep_2017	1	0-9%	100-249	0.06	0.16	50.56	0.64	0.56
128	oct_2017	1	0-9%	100-249	0.05	0.16	47.83	0.66	0.54
128	nov_2017	1	0-9%	100-249	0.05	0.17	43.57	0.66	0.51
128	dec_2017	1	0-9%	100-249	0.05	0.16	51.65	0.68	0.48
128	jan_2018	1	0-9%	100-249	0.06	0.16	56.17	0.7	0.54
128	feb_2018	1	0-9%	100-249	0.06	0.16	55.07	0.68	0.53
128	mar_2018	1	0-9%	100-249	0.06	0.16	52.67	0.69	0.55
128	apr_2018	1	0-9%	100-249	0.06	0.15	52.6	0.68	0.56
128	may_2018	1	0-9%	100-249	0.06	0.15	56.08	0.67	0.55
128	jun_2018	1	0-9%	100-249	0.06	0.15	71.63	0.65	0.56
128	jul_2018	1	0-9%	100-249	0.06	0.16	68.88	0.67	0.56
128	aug_2018	1	0-9%	100-249	0.06	0.16	67.89	0.68	0.58
128	sep_2018	1	0-9%	100-249	0.06	0.15	66.74	0.67	0.56
128	oct_2018	1	0-9%	100-249	0.06	0.16	83.75	0.67	0.56
128	nov_2018	1	0-9%	100-249	0.06	0.16	81.54	0.67	0.57
128	dec_2018	1	0-9%	100-249	0.06	0.16	80.07	0.68	0.56
128	jan_2019	1	0-9%	100-249	0.06	0.16	81.49	0.69	0.58
128	feb_2019	1	0-9%	100-249	0.06	0.16	79.86	0.69	0.58
128	mar_2019	1	0-9%	100-249	0.06	0.18	72.05	0.71	0.56
128	apr_2019	1	0-9%	100-249	0.06	0.17	76.89	0.7	0.58
128	may_2019	1	0-9%	100-249	0.06	0.17	95.58	0.69	0.58
128	jun_2019	1	0-9%	100-249	0.06	0.18	79.83	0.69	0.61
128	jul_2019	1	0-9%	100-249	0.06	0.18	78.52	0.69	0.59
128	aug_2019	1	0-9%	100-249	0.06	0.18	79.82	0.69	0.6
128	sep_2019	1	0-9%	100-249	0.06	0.19	76.92	0.72	0.6
128	oct_2019	1	0-9%	100-249	0.06	0.19	81.66	0.68	0.58
128	nov_2019	1	0-9%	100-249	0.06	0.19	85.01	0.69	0.6
128	dec_2019	1	0-9%	100-249	0.06	0.2	87.5	0.68	0.62
128	jan_2020	1	0-9%	100-249	0.06	0.2	87.98	0.67	0.62
128	feb_2020	1	0-9%	100-249	0.05	0.2	85.42	0.68	0.62
128	mar_2020	1	0-9%	100-249	0.05	0.2	85.06	0.67	0.59
128	apr_2020	1	0-9%	100-249	0.05	0.2	90.02	0.67	0.6
128	may_2020	1	0-9%	100-249	0.06	0.19	87.41	0.68	0.6
128	jun_2020	1	0-9%	100-249	0.06	0.19	86.41	0.67	0.6
128	jul_2020	1	0-9%	100-249	0.06	0.19	87.94	0.68	0.6
128	aug_2020	1	0-9%	100-249	0.06	0.19	98.82	0.68	0.59
128	sep_2020	1	0-9%	100-249	0.06	0.19	107.93	0.67	0.58
128	oct_2020	1	0-9%	100-249	0.06	0.19	108.92	0.68	0.59
128	nov_2020	1	0-9%	100-249	0.06	0.2	105.45	0.68	0.57
128	dec_2020	1	0-9%	100-249	0.06	0.2	113.82	0.67	0.58
136	jan_2013	1		1-99	0.01	0		0	0
136	feb_2013	1	0-9%	1-99	0.01	0		0	0
136	mar_2013	1	10-19%	1-99	0.01	0		0	0
136	apr_2013	1	0-9%	1-99	0.01	0		0	0
136	may_2013	1	20-29%	1-99	0.01	0	2.5	0	0
136	jun_2013	1	0-9%	1-99	0.01	0	2.5	0	0
136	jul_2013	1	30%+	250-999	0.11	0.22	39.77	0.43	0.39
136	aug_2013	1	30%+	1-99	0.01	0	2.5	0.11	0.06
136	sep_2013	1	30%+	250-999	0.11	0.22	40.33	0.45	0.42
136	oct_2013	1	0-9%	250-999	0.11	0.22	40.08	0.46	0.42
136	nov_2013	1	0-9%	250-999	0.1	0.22	38.48	0.48	0.55
136	dec_2013	1	0-9%	250-999	0.1	0.22	37.04	0.47	0.55
136	jan_2014	1	0-9%	250-999	0.1	0.22	38.72	0.47	0.55
136	feb_2014	1	0-9%	250-999	0.1	0.23	39.26	0.49	0.56
136	mar_2014	1	0-9%	250-999	0.1	0.22	39.15	0.48	0.56
136	apr_2014	1	0-9%	250-999	0.1	0.22	40.05	0.47	0.56
136	may_2014	1	0-9%	250-999	0.1	0.21	42.49	0.47	0.56
136	jun_2014	1	0-9%	250-999	0.1	0.21	40.88	0.47	0.56
136	jul_2014	1	0-9%	250-999	0.1	0.22	37.75	0.48	0.57
136	aug_2014	1	0-9%	250-999	0.1	0.22	38.31	0.5	0.58
136	sep_2014	1	0-9%	250-999	0.09	0.23	37.45	0.49	0.58
136	oct_2014	1	0-9%	250-999	0.09	0.22	36.84	0.48	0.57
136	nov_2014	1	0-9%	250-999	0.09	0.22	36.84	0.49	0.57
136	dec_2014	1	0-9%	250-999	0.09	0.21	37.04	0.49	0.58
136	jan_2015	1	0-9%	250-999	0.08	0.22	37.4	0.5	0.6
136	feb_2015	1	0-9%	250-999	0.08	0.21	37.94	0.5	0.6
136	mar_2015	1	0-9%	250-999	0.08	0.21	38.47	0.48	0.6
136	apr_2015	1	0-9%	250-999	0.08	0.21	40.04	0.5	0.61
136	may_2015	1	0-9%	250-999	0.08	0.21	38.33	0.49	0.6
136	jun_2015	1	0-9%	250-999	0.08	0.21	37.47	0.49	0.6
136	jul_2015	1	0-9%	250-999	0.08	0.21	37.23	0.49	0.59
136	aug_2015	1	0-9%	250-999	0.08	0.21	37.55	0.5	0.59
136	sep_2015	1	0-9%	250-999	0.08	0.21	36.23	0.51	0.59
136	oct_2015	1	0-9%	250-999	0.07	0.21	29.41	0.5	0.6
136	nov_2015	1	0-9%	250-999	0.07	0.2	29.93	0.5	0.59
136	dec_2015	1	0-9%	250-999	0.07	0.2	30.28	0.5	0.59
136	jan_2016	1	0-9%	250-999	0.07	0.2	29.76	0.51	0.58
136	feb_2016	1	0-9%	250-999	0.07	0.2	26.95	0.49	0.59
136	mar_2016	1	0-9%	250-999	0.07	0.19	27.23	0.5	0.59
136	apr_2016	1	0-9%	250-999	0.07	0.2	26.23	0.49	0.59
136	may_2016	1	0-9%	250-999	0.07	0.19	28.85	0.5	0.58
136	jun_2016	1	0-9%	250-999	0.07	0.19	29.87	0.51	0.58
136	jul_2016	1	0-9%	250-999	0.07	0.19	29.3	0.51	0.57
136	aug_2016	1	0-9%	250-999	0.07	0.19	31.3	0.52	0.57
136	sep_2016	1	0-9%	250-999	0.07	0.18	31.28	0.52	0.56
136	oct_2016	1	0-9%	250-999	0.06	0.18	31.97	0.51	0.56
136	nov_2016	1	0-9%	250-999	0.06	0.18	32.77	0.53	0.58
136	dec_2016	1	0-9%	250-999	0.06	0.19	32.01	0.55	0.58
136	jan_2017	1	0-9%	250-999	0.06	0.19	31.64	0.56	0.6
136	feb_2017	1	0-9%	250-999	0.05	0.18	29.95	0.56	0.6
136	mar_2017	1	0-9%	250-999	0.05	0.19	30.26	0.56	0.61
136	apr_2017	1	0-9%	250-999	0.05	0.19	30.18	0.56	0.63
136	may_2017	1	0-9%	250-999	0.05	0.19	30.82	0.56	0.64
136	jun_2017	1	0-9%	250-999	0.04	0.19	31.34	0.57	0.66
136	jul_2017	1	0-9%	250-999	0.04	0.19	30.22	0.58	0.65
136	aug_2017	1	0-9%	250-999	0.04	0.19	31.02	0.58	0.67
136	sep_2017	1	0-9%	250-999	0.04	0.19	30.42	0.59	0.67
136	oct_2017	1	0-9%	250-999	0.04	0.19	29.72	0.59	0.69
136	nov_2017	1	0-9%	250-999	0.04	0.19	28.27	0.58	0.68
136	dec_2017	1	0-9%	250-999	0.03	0.19	27.65	0.6	0.67
136	jan_2018	1	0-9%	250-999	0.04	0.2	30.69	0.6	0.67
136	feb_2018	1	0-9%	250-999	0.04	0.2	31.3	0.59	0.67
136	mar_2018	1	0-9%	250-999	0.04	0.21	32.03	0.6	0.69
136	apr_2018	1	0-9%	250-999	0.04	0.21	31.36	0.58	0.68
136	may_2018	1	0-9%	250-999	0.04	0.21	30.63	0.57	0.68
136	jun_2018	1	0-9%	250-999	0.04	0.21	30.21	0.58	0.68
136	jul_2018	1	0-9%	250-999	0.04	0.21	30.01	0.57	0.68
136	aug_2018	1	0-9%	250-999	0.04	0.21	32.99	0.57	0.69
136	sep_2018	1	0-9%	250-999	0.04	0.21	30.69	0.57	0.69
136	oct_2018	1	0-9%	250-999	0.04	0.21	28.73	0.55	0.68
136	nov_2018	1	0-9%	250-999	0.05	0.21	30.65	0.56	0.69
136	dec_2018	1	0-9%	250-999	0.05	0.22	31.97	0.56	0.68
136	jan_2019	1	0-9%	250-999	0.05	0.22	30.98	0.56	0.69
136	feb_2019	1	0-9%	250-999	0.05	0.22	32.14	0.55	0.69
136	mar_2019	1	0-9%	250-999	0.05	0.22	33.22	0.55	0.69
136	apr_2019	1	0-9%	250-999	0.05	0.22	33.07	0.54	0.68
136	may_2019	1	0-9%	250-999	0.05	0.22	33.54	0.54	0.66
136	jun_2019	1	0-9%	250-999	0.05	0.21	33.58	0.53	0.67
136	jul_2019	1	0-9%	250-999	0.05	0.21	35.49	0.54	0.66
136	aug_2019	1	0-9%	250-999	0.05	0.21	36	0.54	0.66
136	sep_2019	1	0-9%	250-999	0.06	0.21	35.73	0.54	0.66
136	oct_2019	1	0-9%	250-999	0.06	0.21	36.63	0.53	0.65
136	nov_2019	1	0-9%	250-999	0.06	0.21	35.8	0.52	0.64
136	dec_2019	1	0-9%	250-999	0.06	0.21	35.88	0.52	0.64
136	jan_2020	1	0-9%	250-999	0.06	0.21	35.73	0.52	0.64
136	feb_2020	1	0-9%	250-999	0.06	0.21	37.68	0.51	0.65
136	mar_2020	1	0-9%	250-999	0.06	0.2	36.89	0.51	0.64
136	apr_2020	1	0-9%	250-999	0.06	0.2	36.49	0.5	0.63
136	may_2020	1	0-9%	250-999	0.06	0.2	36.78	0.5	0.63
136	jun_2020	1	20-29%	250-999	0.06	0.26	28.17	0.4	0.74
136	jul_2020	1	0-9%	250-999	0.06	0.26	28.9	0.4	0.74
136	aug_2020	1	0-9%	250-999	0.07	0.26	28.77	0.39	0.74
136	sep_2020	1	0-9%	250-999	0.07	0.26	27.47	0.38	0.74
136	oct_2020	1	0-9%	250-999	0.07	0.25	26.21	0.37	0.74
136	nov_2020	1	0-9%	250-999	0.07	0.25	25.57	0.37	0.73
136	dec_2020	1	0-9%	250-999	0.07	0.25	25.64	0.37	0.73
138	jan_2013	1	10-19%	100-249	0.07	0.15	39.35	0.85	0.69
138	feb_2013	1	0-9%	100-249	0.08	0.16	44.5	0.85	0.71
138	mar_2013	0
138	apr_2013	1		250-999	0.08	0.16	44.45	0.84	0.74
138	may_2013	1	0-9%	250-999	0.08	0.17	43.78	0.84	0.74
138	jun_2013	1	0-9%	250-999	0.08	0.16	44.71	0.84	0.75
138	jul_2013	1	0-9%	250-999	0.08	0.15	45.75	0.86	0.75
138	aug_2013	1	0-9%	250-999	0.08	0.15	45.32	0.86	0.77
138	sep_2013	1	0-9%	250-999	0.08	0.15	41.85	0.85	0.75
138	oct_2013	1	0-9%	250-999	0.08	0.15	41.49	0.85	0.76
138	nov_2013	1	0-9%	250-999	0.09	0.14	38.74	0.84	0.74
138	dec_2013	1	0-9%	250-999	0.09	0.14	40.33	0.85	0.73
138	jan_2014	1	0-9%	250-999	0.09	0.13	42.29	0.85	0.72
138	feb_2014	1	0-9%	250-999	0.09	0.13	42.19	0.84	0.72
138	mar_2014	1	0-9%	250-999	0.08	0.13	41.74	0.83	0.7
138	apr_2014	1	0-9%	250-999	0.09	0.13	43.27	0.82	0.71
138	may_2014	1	0-9%	250-999	0.09	0.13	43.08	0.83	0.71
138	jun_2014	1	0-9%	250-999	0.08	0.14	42.06	0.84	0.7
138	jul_2014	1	0-9%	250-999	0.08	0.13	43.72	0.82	0.71
138	aug_2014	1	0-9%	250-999	0.08	0.13	44.25	0.82	0.71
138	sep_2014	1	0-9%	250-999	0.08	0.13	43.43	0.81	0.7
138	oct_2014	1	0-9%	250-999	0.08	0.13	43.37	0.81	0.71
138	nov_2014	1	0-9%	250-999	0.08	0.14	44.09	0.82	0.73
138	dec_2014	1	0-9%	250-999	0.08	0.13	46.28	0.82	0.73
138	jan_2015	1	0-9%	250-999	0.07	0.13	45.63	0.82	0.72
138	feb_2015	1	0-9%	250-999	0.08	0.14	45.51	0.83	0.73
138	mar_2015	1	0-9%	250-999	0.07	0.13	46.93	0.83	0.75
138	apr_2015	1	0-9%	100-249	0.07	0.13	46.94	0.83	0.76
138	may_2015	1	0-9%	100-249	0.07	0.13	47.53	0.84	0.74
138	jun_2015	1	0-9%	250-999	0.07	0.13	52.16	0.81	0.73
138	jul_2015	1	0-9%	250-999	0.07	0.13	46.3	0.82	0.72
138	aug_2015	1	0-9%	250-999	0.07	0.13	46.68	0.79	0.71
138	sep_2015	1	0-9%	250-999	0.07	0.13	46.22	0.8	0.7
138	oct_2015	1	0-9%	250-999	0.07	0.13	47.83	0.79	0.72
138	nov_2015	1	0-9%	250-999	0.07	0.13	47.07	0.8	0.71
138	dec_2015	1	0-9%	100-249	0.06	0.13	50.6	0.78	0.71
138	jan_2016	1	0-9%	100-249	0.06	0.12	54.68	0.79	0.71
138	feb_2016	1	0-9%	100-249	0.05	0.12	48.02	0.8	0.71
138	mar_2016	1	0-9%	100-249	0.06	0.13	47.31	0.82	0.73
138	apr_2016	1	0-9%	100-249	0.06	0.13	46.99	0.82	0.72
138	may_2016	1	0-9%	100-249	0.06	0.12	48.49	0.82	0.71
138	jun_2016	1	0-9%	100-249	0.06	0.12	47.89	0.82	0.72
138	jul_2016	1	0-9%	100-249	0.05	0.12	44.85	0.82	0.7
138	aug_2016	1	0-9%	100-249	0.06	0.12	44.5	0.84	0.73
138	sep_2016	1	0-9%	100-249	0.05	0.12	43.02	0.85	0.71
138	oct_2016	1	0-9%	100-249	0.05	0.12	41.82	0.83	0.67
138	nov_2016	1	0-9%	100-249	0.04	0.12	43.64	0.81	0.66
138	dec_2016	1	0-9%	100-249	0.04	0.12	42.81	0.8	0.64
138	jan_2017	1	0-9%	100-249	0.05	0.11	40.34	0.8	0.62
138	feb_2017	1	0-9%	100-249	0.05	0.12	43.29	0.8	0.63
138	mar_2017	1	0-9%	100-249	0.04	0.12	43.84	0.79	0.64
138	apr_2017	1	0-9%	250-999	0.04	0.12	44.35	0.66	0.54
138	may_2017	1	0-9%	250-999	0.04	0.12	44.66	0.6	0.48
138	jun_2017	1	0-9%	250-999	0.04	0.12	43.85	0.58	0.47
138	jul_2017	1	0-9%	250-999	0.04	0.12	41.82	0.58	0.47
138	aug_2017	1	0-9%	250-999	0.04	0.12	40.45	0.57	0.45
138	sep_2017	1	0-9%	250-999	0.04	0.12	39.28	0.54	0.44
138	oct_2017	1	10-19%	250-999	0.03	0.12	37.54	0.43	0.3
138	nov_2017	1	0-9%	250-999	0.03	0.12	37.8	0.43	0.31
138	dec_2017	1	10-19%	250-999	0.03	0.12	35.32	0.51	0.41
138	jan_2018	1	0-9%	250-999	0.02	0.12	37	0.52	0.43
138	feb_2018	1	0-9%	250-999	0.02	0.13	35.22	0.53	0.44
138	mar_2018	1	0-9%	250-999	0.03	0.13	35.22	0.53	0.44
138	apr_2018	1	0-9%	250-999	0.02	0.13	36.77	0.53	0.45
138	may_2018	1	0-9%	250-999	0.03	0.13	37.53	0.52	0.45
138	jun_2018	1	0-9%	250-999	0.03	0.13	35.24	0.55	0.45
138	jul_2018	1	0-9%	250-999	0.03	0.14	36.14	0.55	0.46
138	aug_2018	1	0-9%	250-999	0.03	0.14	36.98	0.56	0.48
138	sep_2018	1	0-9%	250-999	0.03	0.14	37.16	0.58	0.48
138	oct_2018	1	0-9%	250-999	0.04	0.14	36.21	0.57	0.47
138	nov_2018	1	0-9%	250-999	0.04	0.15	35.61	0.58	0.47
138	dec_2018	1	10-19%	250-999	0.04	0.15	35.08	0.48	0.36
138	jan_2019	1	0-9%	250-999	0.04	0.16	35.68	0.48	0.37
138	feb_2019	1	0-9%	250-999	0.04	0.16	36.16	0.47	0.36
138	mar_2019	1	0-9%	250-999	0.04	0.16	35.59	0.46	0.35
138	apr_2019	1	0-9%	250-999	0.04	0.15	35.66	0.45	0.35
138	may_2019	1	0-9%	250-999	0.04	0.16	34.66	0.45	0.36
138	jun_2019	1	0-9%	250-999	0.04	0.16	34.32	0.45	0.36
138	jul_2019	1	0-9%	250-999	0.04	0.15	35.11	0.45	0.36
138	aug_2019	1	0-9%	250-999	0.04	0.16	36.38	0.45	0.37
138	sep_2019	1	0-9%	250-999	0.04	0.16	35.65	0.46	0.36
138	oct_2019	1	0-9%	250-999	0.04	0.16	34.93	0.46	0.37
138	nov_2019	1	0-9%	250-999	0.05	0.16	35.31	0.43	0.37
138	dec_2019	1	0-9%	250-999	0.05	0.16	35.44	0.45	0.36
138	jan_2020	1	0-9%	250-999	0.05	0.16	36.23	0.43	0.37
138	feb_2020	1	0-9%	250-999	0.05	0.16	37.49	0.42	0.36
138	mar_2020	1	0-9%	250-999	0.05	0.16	38.04	0.43	0.36
138	apr_2020	1	0-9%	250-999	0.05	0.16	38.73	0.43	0.35
138	may_2020	1	0-9%	250-999	0.05	0.16	39.33	0.42	0.34
138	jun_2020	1	0-9%	250-999	0.06	0.15	38.53	0.41	0.33
138	jul_2020	1	0-9%	250-999	0.06	0.15	39.14	0.41	0.33
138	aug_2020	1	0-9%	250-999	0.06	0.16	40.04	0.41	0.32
138	sep_2020	1	0-9%	250-999	0.06	0.15	40.71	0.4	0.32
138	oct_2020	1	0-9%	250-999	0.06	0.14	42.03	0.38	0.31
138	nov_2020	1	0-9%	250-999	0.06	0.14	42.86	0.38	0.32
138	dec_2020	1	0-9%	250-999	0.06	0.15	43.25	0.38	0.32
139	jan_2013	1	20-29%	100-249	0.09	0.22	13.15	0.55	0.26
139	feb_2013	1	0-9%	100-249	0.09	0.22	20.08	0.55	0.23
139	mar_2013	1	0-9%	100-249	0.09	0.22	34.17	0.54	0.24
139	apr_2013	1	0-9%	100-249	0.08	0.23	41.43	0.55	0.25
139	may_2013	1	0-9%	100-249	0.09	0.23	44.91	0.53	0.24
139	jun_2013	1	0-9%	100-249	0.09	0.24	42.86	0.55	0.26
139	jul_2013	1	0-9%	100-249	0.09	0.25	42.84	0.55	0.29
139	aug_2013	1	0-9%	100-249	0.08	0.26	54.67	0.55	0.29
139	sep_2013	1	0-9%	100-249	0.08	0.26	63.89	0.55	0.28
139	oct_2013	1	0-9%	100-249	0.08	0.27	64.72	0.56	0.32
139	nov_2013	1	0-9%	100-249	0.08	0.27	63.87	0.56	0.3
139	dec_2013	1	0-9%	100-249	0.08	0.27	71.64	0.57	0.31
139	jan_2014	1	0-9%	100-249	0.07	0.27	71.03	0.57	0.31
139	feb_2014	1	0-9%	100-249	0.08	0.26	91.39	0.55	0.28
139	mar_2014	1	0-9%	100-249	0.08	0.25	80.98	0.57	0.31
139	apr_2014	1	0-9%	100-249	0.08	0.25	81.22	0.56	0.32
139	may_2014	1	0-9%	100-249	0.08	0.24	70.05	0.55	0.31
139	jun_2014	1	0-9%	100-249	0.07	0.24	79.12	0.55	0.33
139	jul_2014	1	0-9%	100-249	0.06	0.23	88.51	0.54	0.29
139	aug_2014	1	0-9%	100-249	0.07	0.25	110.58	0.55	0.3
139	sep_2014	1	0-9%	100-249	0.07	0.25	104.09	0.53	0.31
139	oct_2014	1	0-9%	100-249	0.08	0.22	101.5	0.52	0.29
139	nov_2014	1	0-9%	100-249	0.08	0.22	92.27	0.52	0.29
139	dec_2014	1	0-9%	100-249	0.08	0.22	88.01	0.51	0.3
139	jan_2015	1	0-9%	100-249	0.08	0.22	90.96	0.51	0.31
139	feb_2015	1	0-9%	100-249	0.07	0.23	79.17	0.53	0.29
139	mar_2015	1	0-9%	100-249	0.08	0.24	76.32	0.56	0.3
139	apr_2015	1	0-9%	100-249	0.08	0.24	75.09	0.58	0.3
139	may_2015	1	0-9%	100-249	0.07	0.24	63.84	0.58	0.31
139	jun_2015	1	0-9%	100-249	0.09	0.23	25.24	0.56	0.31
139	jul_2015	1	0-9%	100-249	0.1	0.22	21.94	0.55	0.31
139	aug_2015	1	0-9%	100-249	0.1	0.22	20.77	0.53	0.28
139	sep_2015	1	0-9%	100-249	0.09	0.22	23.25	0.55	0.29
139	oct_2015	1	0-9%	100-249	0.1	0.21	19.47	0.56	0.3
139	nov_2015	1	0-9%	100-249	0.09	0.23	38.54	0.55	0.29
139	dec_2015	1	0-9%	100-249	0.09	0.22	45.83	0.55	0.27
139	jan_2016	1	0-9%	100-249	0.1	0.21	21.2	0.56	0.28
139	feb_2016	1	0-9%	100-249	0.09	0.2	19.69	0.54	0.28
139	mar_2016	1	0-9%	100-249	0.09	0.21	21.86	0.56	0.3
139	apr_2016	1	0-9%	100-249	0.09	0.2	17.94	0.55	0.28
139	may_2016	1	0-9%	100-249	0.08	0.19	25.23	0.52	0.27
139	jun_2016	1	0-9%	100-249	0.08	0.19	32.69	0.55	0.25
139	jul_2016	1	0-9%	100-249	0.07	0.2	41.27	0.59	0.28
139	aug_2016	1	0-9%	100-249	0.08	0.2	42.59	0.6	0.28
139	sep_2016	1	0-9%	100-249	0.08	0.2	49.03	0.59	0.29
139	oct_2016	1	0-9%	100-249	0.08	0.19	47.2	0.58	0.31
139	nov_2016	1	0-9%	100-249	0.08	0.19	51.35	0.56	0.29
139	dec_2016	1	0-9%	100-249	0.08	0.22	40.7	0.6	0.31
139	jan_2017	1	0-9%	100-249	0.07	0.21	43.65	0.61	0.32
139	feb_2017	1	0-9%	100-249	0.08	0.19	35.65	0.58	0.3
139	mar_2017	1	0-9%	100-249	0.07	0.2	39.7	0.6	0.32
139	apr_2017	1	0-9%	100-249	0.07	0.18	32.37	0.59	0.31
139	may_2017	1	0-9%	100-249	0.06	0.19	37.75	0.59	0.31
139	jun_2017	1	0-9%	100-249	0.06	0.2	45.67	0.58	0.3
139	jul_2017	1	0-9%	100-249	0.05	0.21	52.53	0.6	0.33
139	aug_2017	1	0-9%	100-249	0.05	0.21	32.28	0.62	0.37
139	sep_2017	1	0-9%	100-249	0.05	0.22	36.98	0.62	0.39
139	oct_2017	1	0-9%	100-249	0.05	0.22	35.24	0.62	0.4
139	nov_2017	1	0-9%	100-249	0.05	0.22	43.5	0.63	0.42
139	dec_2017	1	0-9%	100-249	0.04	0.22	42.11	0.64	0.41
139	jan_2018	1	0-9%	100-249	0.05	0.21	33.56	0.64	0.4
139	feb_2018	1	0-9%	100-249	0.05	0.21	29.71	0.64	0.42
139	mar_2018	1	0-9%	100-249	0.05	0.22	36.15	0.66	0.42
139	apr_2018	1	0-9%	100-249	0.05	0.22	29.18	0.65	0.41
139	may_2018	1	0-9%	100-249	0.05	0.21	32.54	0.64	0.41
139	jun_2018	1	0-9%	100-249	0.05	0.21	30.94	0.63	0.41
139	jul_2018	1	0-9%	100-249	0.05	0.21	33.43	0.64	0.42
139	aug_2018	1	0-9%	100-249	0.05	0.21	35.03	0.63	0.44
139	sep_2018	1	0-9%	100-249	0.05	0.21	29.56	0.64	0.45
139	oct_2018	1	0-9%	100-249	0.05	0.21	27.89	0.63	0.44
139	nov_2018	1	0-9%	100-249	0.05	0.21	28.16	0.64	0.42
139	dec_2018	1	0-9%	100-249	0.05	0.21	26.02	0.63	0.42
139	jan_2019	1	0-9%	100-249	0.05	0.23	26.66	0.63	0.42
139	feb_2019	1	0-9%	100-249	0.05	0.23	26.64	0.64	0.42
139	mar_2019	1	0-9%	100-249	0.05	0.22	29.79	0.63	0.44
139	apr_2019	1	0-9%	100-249	0.05	0.22	31.02	0.64	0.46
139	may_2019	1	0-9%	100-249	0.03	0.24	85.47	0.64	0.45
139	jun_2019	1	0-9%	100-249	0.03	0.24	85.47	0.64	0.45
139	jul_2019	1	0-9%	100-249	0.05	0.21	29.38	0.65	0.45
139	aug_2019	1	0-9%	100-249	0.05	0.21	29.55	0.63	0.43
139	sep_2019	1	0-9%	100-249	0.05	0.21	39.28	0.62	0.43
139	oct_2019	1	0-9%	100-249	0.05	0.21	36.12	0.6	0.43
139	nov_2019	1	0-9%	100-249	0.05	0.21	35.11	0.6	0.43
139	dec_2019	1	0-9%	100-249	0.06	0.2	40.12	0.59	0.42
139	jan_2020	1	0-9%	250-999	0.06	0.2	36.07	0.56	0.4
139	feb_2020	1	0-9%	250-999	0.07	0.21	36.08	0.56	0.41
139	mar_2020	1	0-9%	250-999	0.07	0.2	35.31	0.55	0.4
139	apr_2020	1	0-9%	250-999	0.07	0.21	35.76	0.56	0.39
139	may_2020	1	0-9%	250-999	0.07	0.21	33	0.55	0.39
139	jun_2020	1	0-9%	250-999	0.07	0.2	31.06	0.54	0.38
139	jul_2020	1	0-9%	250-999	0.08	0.19	31.31	0.53	0.39
139	aug_2020	1	0-9%	250-999	0.08	0.19	36.33	0.51	0.38
139	sep_2020	1	0-9%	250-999	0.08	0.18	31.06	0.51	0.38
139	oct_2020	1	0-9%	250-999	0.08	0.19	34.35	0.5	0.39
139	nov_2020	1	0-9%	250-999	0.08	0.18	39.41	0.49	0.38
139	dec_2020	1	0-9%	250-999	0.08	0.18	38.51	0.49	0.4
140	jan_2013	0
140	feb_2013	0
140	mar_2013	1		1-99	0.01	0.14	21.24	0.48	0.31
140	apr_2013	1	0-9%	1-99	0.01	0.15	32.65	0.63	0.56
140	may_2013	1	30%+	1-99	0.09	0.15	40.85	0.43	0.38
140	jun_2013	1	0-9%	1-99	0.08	0.16	77.05	0.43	0.4
140	jul_2013	1	0-9%	1-99	0.08	0.16	37.35	0.39	0.37
140	aug_2013	1	0-9%	1-99	0.07	0.17	93.33	0.39	0.39
140	sep_2013	1	0-9%	1-99	0.07	0.13	26.83	0.42	0.29
140	oct_2013	1	0-9%	1-99	0.07	0.16	26.77	0.44	0.38
140	nov_2013	1	0-9%	1-99	0.07	0.17	34.58	0.5	0.36
140	dec_2013	1	10-19%	1-99	0.05	0.15	30.43	0.53	0.34
140	jan_2014	1	0-9%	1-99	0.07	0.16	26.76	0.44	0.27
140	feb_2014	1	0-9%	1-99	0.06	0.15	61.36	0.43	0.29
140	mar_2014	1	0-9%	1-99	0.07	0.14	33	0.4	0.31
140	apr_2014	1	0-9%	1-99	0.07	0.13	34.79	0.39	0.29
140	may_2014	1	0-9%	1-99	0.06	0.14	35.76	0.43	0.33
140	jun_2014	1	0-9%	1-99	0.07	0.14	28.62	0.43	0.27
140	jul_2014	1	0-9%	1-99	0.07	0.13	25.9	0.43	0.25
140	aug_2014	1	0-9%	1-99	0.07	0.15	54.17	0.41	0.26
140	sep_2014	1	0-9%	1-99	0.07	0.13	57.14	0.42	0.23
140	oct_2014	1	0-9%	1-99	0.07	0.13	63.55	0.36	0.2
140	nov_2014	1	0-9%	1-99	0.08	0.14	59.67	0.33	0.27
140	dec_2014	1	0-9%	1-99	0.08	0.15	121.09	0.33	0.26
140	jan_2015	1	0-9%	1-99	0.08	0.14	186.55	0.29	0.25
140	feb_2015	1	0-9%	1-99	0.07	0.13	194.81	0.29	0.23
140	mar_2015	1	0-9%	1-99	0.06	0.14	182.74	0.35	0.26
140	apr_2015	1	0-9%	1-99	0.09	0.14	36.67	0.4	0.3
140	may_2015	1	0-9%	1-99	0.08	0.13	32.75	0.39	0.28
140	jun_2015	1	0-9%	1-99	0.09	0.14	32.1	0.41	0.26
140	jul_2015	1	0-9%	1-99	0.09	0.13	32.37	0.41	0.23
140	aug_2015	1	0-9%	1-99	0.09	0.13	33.11	0.4	0.23
140	sep_2015	1	0-9%	1-99	0.08	0.14	31.38	0.41	0.23
140	oct_2015	1	0-9%	1-99	0.07	0.13	60.38	0.4	0.23
140	nov_2015	1	0-9%	1-99	0.07	0.12	61.21	0.36	0.21
140	dec_2015	1	0-9%	1-99	0.07	0.15	64.57	0.43	0.3
140	jan_2016	1	0-9%	1-99	0.07	0.16	121.6	0.39	0.27
140	feb_2016	1	0-9%	1-99	0.07	0.16	122.32	0.38	0.3
140	mar_2016	1	0-9%	1-99	0.07	0.16	132.36	0.38	0.3
140	apr_2016	1	0-9%	1-99	0.08	0.14	126.39	0.33	0.25
140	may_2016	1	0-9%	1-99	0.06	0.14	97.78	0.36	0.3
140	jun_2016	1	0-9%	1-99	0.06	0.15	117.25	0.4	0.33
140	jul_2016	1	0-9%	1-99	0.06	0.14	102.67	0.37	0.33
140	aug_2016	1	0-9%	1-99	0.05	0.15	127.8	0.4	0.34
140	sep_2016	1	0-9%	1-99	0.05	0.15	125.36	0.42	0.36
140	oct_2016	1	0-9%	1-99	0.05	0.13	242.19	0.28	0.22
140	nov_2016	1	0-9%	1-99	0.05	0.12	213.52	0.33	0.29
140	dec_2016	1	10-19%	1-99	0.04	0.12	219.65	0.34	0.3
140	jan_2017	1	0-9%	1-99	0.02	0.13	228.45	0.4	0.29
140	feb_2017	1	0-9%	1-99	0.02	0.13	192.05	0.4	0.29
140	mar_2017	1	0-9%	1-99	0.05	0.1	31.59	0.4	0.29
140	apr_2017	1	0-9%	1-99	0.05	0.11	29.11	0.42	0.3
140	may_2017	1	0-9%	1-99	0.05	0.11	31.58	0.41	0.3
140	jun_2017	1	0-9%	1-99	0.05	0.11	31.8	0.4	0.3
140	jul_2017	1	0-9%	1-99	0.05	0.12	30.14	0.43	0.3
140	aug_2017	1	0-9%	1-99	0.05	0.11	30.05	0.43	0.3
140	sep_2017	1	0-9%	1-99	0.05	0.12	30.62	0.47	0.29
140	oct_2017	1	0-9%	1-99	0.05	0.11	31.95	0.45	0.27
140	nov_2017	1	0-9%	1-99	0.04	0.11	25.21	0.44	0.26
140	dec_2017	1	0-9%	1-99	0.04	0.1	27.06	0.43	0.26
140	jan_2018	1	10-19%	1-99	0.04	0.12	32.09	0.48	0.31
140	feb_2018	1	0-9%	1-99	0.04	0.13	32.5	0.48	0.33
140	mar_2018	1	0-9%	1-99	0.04	0.12	49.13	0.46	0.33
140	apr_2018	1	0-9%	1-99	0.04	0.12	37.09	0.46	0.33
140	may_2018	1	0-9%	1-99	0.03	0.11	34.68	0.44	0.3
140	jun_2018	1	0-9%	1-99	0.03	0.1	36.14	0.41	0.29
140	jul_2018	1	0-9%	1-99	0.03	0.1	35.23	0.43	0.31
140	aug_2018	1	0-9%	1-99	0.03	0.12	60.85	0.46	0.31
140	sep_2018	1	0-9%	1-99	0.03	0.13	80.1	0.47	0.3
140	oct_2018	1	0-9%	1-99	0.03	0.12	84.63	0.45	0.29
140	nov_2018	1	0-9%	1-99	0.03	0.12	88.22	0.45	0.31
140	dec_2018	1	0-9%	1-99	0.03	0.13	107.93	0.45	0.31
140	jan_2019	1	0-9%	1-99	0.03	0.14	93.7	0.48	0.31
140	feb_2019	1	0-9%	1-99	0.03	0.14	95.71	0.48	0.31
140	mar_2019	1	0-9%	1-99	0.03	0.13	96.64	0.45	0.3
140	apr_2019	1	0-9%	1-99	0.03	0.13	100.03	0.42	0.28
140	may_2019	1	0-9%	1-99	0.03	0.12	100.75	0.42	0.31
140	jun_2019	1	0-9%	1-99	0.04	0.1	34.11	0.38	0.3
140	jul_2019	1	0-9%	1-99	0.04	0.09	36.23	0.35	0.31
140	aug_2019	1	0-9%	1-99	0.04	0.09	36.08	0.35	0.3
140	sep_2019	1	0-9%	1-99	0.04	0.09	36.59	0.35	0.29
140	oct_2019	1	0-9%	1-99	0.04	0.1	32.57	0.38	0.32
140	nov_2019	1	0-9%	1-99	0.04	0.11	54.94	0.38	0.32
140	dec_2019	1	0-9%	1-99	0.04	0.1	76.74	0.36	0.29
140	jan_2020	1	0-9%	1-99	0.04	0.1	123.28	0.33	0.27
140	feb_2020	1	0-9%	1-99	0.04	0.1	121.06	0.32	0.27
140	mar_2020	1	0-9%	1-99	0.04	0.11	111.24	0.31	0.25
140	apr_2020	1	0-9%	1-99	0.04	0.1	114.76	0.3	0.23
140	may_2020	1	0-9%	1-99	0.04	0.1	133.44	0.3	0.24
140	jun_2020	1	0-9%	1-99	0.04	0.1	134.18	0.3	0.24
140	jul_2020	1	0-9%	1-99	0.04	0.1	134.17	0.31	0.27
140	aug_2020	1	0-9%	1-99	0.04	0.11	129.72	0.31	0.29
140	sep_2020	1	0-9%	1-99	0.04	0.11	130.08	0.31	0.29
140	oct_2020	1	0-9%	1-99	0.04	0.11	126.03	0.31	0.29
140	nov_2020	1	0-9%	1-99	0.04	0.12	148.12	0.35	0.3
140	dec_2020	1	0-9%	1-99	0.04	0.13	186.89	0.34	0.31
160	jan_2013	0
160	feb_2013	0
160	mar_2013	0
160	apr_2013	1		250-999	0.07	0.36	17.15	0.38	0.27
160	may_2013	1	0-9%	250-999	0.08	0.38	17.78	0.48	0.27
160	jun_2013	1	0-9%	250-999	0.08	0.39	26.1	0.65	0.29
160	jul_2013	1	0-9%	250-999	0.08	0.38	25.97	0.66	0.29
160	aug_2013	1	0-9%	250-999	0.08	0.38	26.41	0.67	0.29
160	sep_2013	1	0-9%	250-999	0.08	0.37	26.59	0.67	0.3
160	oct_2013	1	0-9%	250-999	0.08	0.39	25.68	0.68	0.29
160	nov_2013	1	0-9%	250-999	0.08	0.39	25.68	0.66	0.54
160	dec_2013	1	0-9%	250-999	0.08	0.39	26.6	0.66	0.54
160	jan_2014	1	0-9%	250-999	0.08	0.38	26.9	0.66	0.54
160	feb_2014	1	0-9%	250-999	0.08	0.38	26.67	0.66	0.54
160	mar_2014	1	0-9%	250-999	0.08	0.38	27.3	0.67	0.55
160	apr_2014	1	0-9%	250-999	0.08	0.38	27.39	0.66	0.55
160	may_2014	1	0-9%	250-999	0.08	0.38	26.23	0.67	0.55
160	jun_2014	1	0-9%	250-999	0.08	0.39	25.88	0.67	0.56
160	jul_2014	1	0-9%	250-999	0.08	0.39	25.24	0.66	0.56
160	aug_2014	1	0-9%	250-999	0.08	0.38	25.67	0.67	0.56
160	sep_2014	1	0-9%	250-999	0.08	0.38	25.91	0.68	0.56
160	oct_2014	1	0-9%	250-999	0.08	0.38	25.72	0.67	0.56
160	nov_2014	1	0-9%	250-999	0.08	0.37	25.68	0.68	0.56
160	dec_2014	1	0-9%	250-999	0.08	0.37	25.49	0.66	0.57
160	jan_2015	1	0-9%	250-999	0.08	0.36	26.99	0.63	0.6
160	feb_2015	1	0-9%	250-999	0.08	0.35	25.9	0.62	0.6
160	mar_2015	1	0-9%	250-999	0.07	0.34	29.97	0.61	0.62
160	apr_2015	1	0-9%	250-999	0.08	0.34	28.49	0.58	0.62
160	may_2015	1	0-9%	250-999	0.08	0.34	28.47	0.57	0.62
160	jun_2015	1	0-9%	250-999	0.07	0.33	23.98	0.57	0.63
160	jul_2015	1	0-9%	250-999	0.07	0.33	27.11	0.57	0.64
160	aug_2015	1	0-9%	250-999	0.07	0.33	26.93	0.56	0.63
160	sep_2015	1	0-9%	250-999	0.07	0.32	26.75	0.56	0.63
160	oct_2015	1	0-9%	250-999	0.08	0.32	25.98	0.54	0.63
160	nov_2015	1	0-9%	250-999	0.08	0.32	19.37	0.54	0.63
160	dec_2015	1	0-9%	250-999	0.07	0.32	19.26	0.54	0.64
160	jan_2016	1	0-9%	250-999	0.07	0.32	17.33	0.54	0.64
160	feb_2016	1	0-9%	250-999	0.07	0.31	17.02	0.54	0.64
160	mar_2016	1	0-9%	250-999	0.07	0.31	17.54	0.55	0.65
160	apr_2016	1	0-9%	250-999	0.07	0.3	16.81	0.54	0.65
160	may_2016	1	0-9%	250-999	0.07	0.3	16.02	0.52	0.66
160	jun_2016	1	0-9%	250-999	0.07	0.3	15.36	0.52	0.67
160	jul_2016	1	0-9%	250-999	0.06	0.3	15.58	0.51	0.67
160	aug_2016	1	0-9%	250-999	0.06	0.29	16.12	0.51	0.67
160	sep_2016	1	0-9%	250-999	0.06	0.3	17.18	0.52	0.69
160	oct_2016	1	0-9%	250-999	0.06	0.28	0.4	0.49	0.71
160	nov_2016	1	0-9%	250-999	0.06	0.29	0.39	0.52	0.71
160	dec_2016	1	0-9%	250-999	0.05	0.28	0.31	0.51	0.72
160	jan_2017	1	0-9%	250-999	0.05	0.28	0.16	0.5	0.73
160	feb_2017	1	0-9%	250-999	0.05	0.28	0.11	0.5	0.74
160	mar_2017	1	0-9%	250-999	0.05	0.28	0.1	0.5	0.74
160	apr_2017	1	0-9%	250-999	0.04	0.28	0.1	0.51	0.75
160	may_2017	1	0-9%	250-999	0.04	0.28	0.1	0.51	0.77
160	jun_2017	1	0-9%	250-999	0.04	0.27	0.1	0.51	0.77
160	jul_2017	1	0-9%	250-999	0.04	0.28	0.29	0.51	0.79
160	aug_2017	1	0-9%	250-999	0.04	0.28	0.31	0.51	0.79
160	sep_2017	1	0-9%	250-999	0.04	0.28	0.19	0.51	0.78
160	oct_2017	1	0-9%	250-999	0.03	0.28	0.16	0.49	0.8
160	nov_2017	1	0-9%	250-999	0.03	0.28	0.17	0.48	0.81
160	dec_2017	1	0-9%	250-999	0.03	0.27	0.17	0.47	0.81
160	jan_2018	1	0-9%	250-999	0.03	0.28	0.06	0.48	0.83
160	feb_2018	1	0-9%	250-999	0.03	0.28	0.05	0.47	0.82
160	mar_2018	1	0-9%	250-999	0.03	0.28	0.09	0.48	0.83
160	apr_2018	1	0-9%	250-999	0.03	0.27	0.09	0.47	0.82
160	may_2018	1	0-9%	250-999	0.04	0.27	0.09	0.46	0.82
160	jun_2018	1	0-9%	250-999	0.04	0.27	0.25	0.46	0.82
160	jul_2018	1	0-9%	250-999	0.04	0.27	0.39	0.45	0.82
160	aug_2018	1	0-9%	250-999	0.04	0.27	0.53	0.45	0.82
160	sep_2018	1	0-9%	250-999	0.04	0.27	0.45	0.44	0.83
160	oct_2018	1	0-9%	250-999	0.04	0.28	0.52	0.45	0.83
160	nov_2018	1	0-9%	250-999	0.04	0.28	0.63	0.44	0.83
160	dec_2018	1	0-9%	250-999	0.04	0.28	0.54	0.43	0.82
160	jan_2019	1	0-9%	250-999	0.04	0.27	0.08	0.44	0.82
160	feb_2019	1	0-9%	250-999	0.04	0.28	0.09	0.44	0.82
160	mar_2019	1	0-9%	250-999	0.04	0.28	0.2	0.43	0.82
160	apr_2019	1	0-9%	250-999	0.04	0.28	0.25	0.41	0.82
160	may_2019	1	0-9%	250-999	0.04	0.28	0.28	0.4	0.82
160	jun_2019	1	0-9%	250-999	0.04	0.28	0.41	0.39	0.82
160	jul_2019	1	0-9%	250-999	0.04	0.28	0.4	0.4	0.81
160	aug_2019	1	0-9%	250-999	0.05	0.28	0.41	0.4	0.81
160	sep_2019	1	0-9%	250-999	0.05	0.28	0.27	0.4	0.81
160	oct_2019	1	0-9%	250-999	0.05	0.28	0.27	0.4	0.81
160	nov_2019	1	0-9%	250-999	0.05	0.28	0.27	0.4	0.81
160	dec_2019	1	0-9%	250-999	0.05	0.28	0.3	0.39	0.8
160	jan_2020	1	0-9%	250-999	0.05	0.28	0.18	0.38	0.79
160	feb_2020	1	0-9%	250-999	0.05	0.28	0.17	0.38	0.79
160	mar_2020	1	0-9%	1000+	0.05	0.28	0.2	0.38	0.8
160	apr_2020	1	0-9%	1000+	0.06	0.27	0.2	0.37	0.79
160	may_2020	1	0-9%	1000+	0.06	0.27	0.21	0.37	0.79
160	jun_2020	1	0-9%	1000+	0.06	0.27	0.21	0.37	0.79
160	jul_2020	1	0-9%	1000+	0.06	0.26	0.2	0.36	0.78
160	aug_2020	1	0-9%	1000+	0.06	0.27	0.21	0.36	0.78
160	sep_2020	1	0-9%	1000+	0.06	0.27	1.08	0.34	0.78
160	oct_2020	1	0-9%	1000+	0.07	0.26	1.07	0.32	0.77
160	nov_2020	1	0-9%	1000+	0.07	0.26	1.07	0.32	0.76
160	dec_2020	1	0-9%	1000+	0.07	0.26	1.06	0.32	0.76
162	jan_2013	1		250-999	0.05	0.18	740.56	0.7	0.63
162	feb_2013	0
162	mar_2013	0
162	apr_2013	0
162	may_2013	0
162	jun_2013	0
162	jul_2013	0
162	aug_2013	0
162	sep_2013	0
162	oct_2013	0
162	nov_2013	0
162	dec_2013	0
162	jan_2014	0
162	feb_2014	0
162	mar_2014	0
162	apr_2014	0
162	may_2014	1		250-999	0.08	0.16	740.17	0.57	0.51
162	jun_2014	1	0-9%	250-999	0.09	0.16	744	0.55	0.5
162	jul_2014	1	0-9%	250-999	0.09	0.16	744	0.55	0.51
162	aug_2014	1	0-9%	250-999	0.09	0.16	740.43	0.53	0.53
162	sep_2014	1	0-9%	250-999	0.09	0.16	744	0.52	0.5
162	oct_2014	1	0-9%	250-999	0.09	0.16	744	0.52	0.51
162	nov_2014	1	0-9%	250-999	0.08	0.16	744	0.52	0.53
162	dec_2014	1	0-9%	250-999	0.08	0.15	744	0.52	0.53
162	jan_2015	1	0-9%	250-999	0.08	0.16	744	0.53	0.53
162	feb_2015	1	0-9%	250-999	0.08	0.15	744	0.53	0.51
162	mar_2015	1	0-9%	250-999	0.08	0.15	744	0.54	0.51
162	apr_2015	1	0-9%	250-999	0.08	0.15	744	0.55	0.52
162	may_2015	1	0-9%	250-999	0.08	0.16	740.43	0.54	0.52
162	jun_2015	0
162	jul_2015	1		250-999	0.08	0.16	736.66	0.54	0.52
162	aug_2015	1	0-9%	250-999	0.07	0.15	736.37	0.56	0.52
162	sep_2015	1	0-9%	250-999	0.07	0.15	744	0.56	0.51
162	oct_2015	1	0-9%	250-999	0.07	0.15	744	0.56	0.52
162	nov_2015	1	0-9%	250-999	0.07	0.15	740.2	0.55	0.51
162	dec_2015	1	0-9%	250-999	0.07	0.15	740.15	0.55	0.53
162	jan_2016	1	0-9%	250-999	0.07	0.15	739.62	0.55	0.51
162	feb_2016	1	0-9%	250-999	0.07	0.15	739.7	0.53	0.51
162	mar_2016	1	0-9%	250-999	0.07	0.16	736.04	0.59	0.53
162	apr_2016	1	0-9%	250-999	0.07	0.15	735.72	0.58	0.52
162	may_2016	1	0-9%	250-999	0.06	0.15	744	0.58	0.52
162	jun_2016	1	0-9%	250-999	0.06	0.15	732.39	0.61	0.53
162	jul_2016	1	0-9%	250-999	0.06	0.15	735.83	0.61	0.53
162	aug_2016	1	0-9%	250-999	0.06	0.15	39.74	0.47	0.39
162	sep_2016	1	0-9%	250-999	0.06	0.15	39.67	0.47	0.39
162	oct_2016	1	0-9%	250-999	0.06	0.15	36.87	0.47	0.37
162	nov_2016	1	0-9%	250-999	0.06	0.15	37.14	0.48	0.38
162	dec_2016	1	0-9%	250-999	0.06	0.15	36.39	0.47	0.38
162	jan_2017	1	0-9%	250-999	0.05	0.15	34.96	0.47	0.37
162	feb_2017	1	0-9%	250-999	0.05	0.14	35.25	0.49	0.37
162	mar_2017	1	0-9%	250-999	0.05	0.14	34	0.48	0.36
162	apr_2017	1	0-9%	250-999	0.05	0.14	33.02	0.47	0.36
162	may_2017	1	0-9%	250-999	0.05	0.14	32.75	0.49	0.37
162	jun_2017	1	0-9%	250-999	0.05	0.15	31.4	0.49	0.36
162	jul_2017	1	0-9%	250-999	0.04	0.14	30.99	0.48	0.36
162	aug_2017	1	0-9%	250-999	0.04	0.15	30.24	0.5	0.34
162	sep_2017	1	0-9%	250-999	0.04	0.14	29.37	0.48	0.32
162	oct_2017	1	0-9%	250-999	0.04	0.14	29.25	0.47	0.31
162	nov_2017	1	0-9%	250-999	0.04	0.14	28.56	0.48	0.32
162	dec_2017	1	0-9%	250-999	0.03	0.14	28.58	0.47	0.32
162	jan_2018	1	0-9%	250-999	0.04	0.14	29.97	0.46	0.33
162	feb_2018	1	0-9%	250-999	0.04	0.14	31.8	0.46	0.33
162	mar_2018	1	0-9%	250-999	0.04	0.13	29.62	0.45	0.31
162	apr_2018	1	0-9%	250-999	0.04	0.13	29.58	0.43	0.31
162	may_2018	1	0-9%	250-999	0.04	0.13	30.18	0.43	0.31
162	jun_2018	1	0-9%	250-999	0.04	0.13	33.7	0.42	0.3
162	jul_2018	1	0-9%	250-999	0.04	0.13	29.12	0.42	0.29
162	aug_2018	1	0-9%	250-999	0.05	0.13	29.17	0.42	0.3
162	sep_2018	1	0-9%	250-999	0.04	0.13	31.29	0.43	0.31
162	oct_2018	1	0-9%	250-999	0.05	0.13	31.3	0.41	0.3
162	nov_2018	1	0-9%	250-999	0.05	0.12	30.61	0.41	0.3
162	dec_2018	1	0-9%	250-999	0.05	0.12	31.23	0.4	0.3
162	jan_2019	1	0-9%	250-999	0.05	0.13	31.97	0.41	0.3
162	feb_2019	1	0-9%	250-999	0.05	0.13	31.75	0.4	0.29
162	mar_2019	1	0-9%	250-999	0.05	0.13	32.06	0.4	0.29
162	apr_2019	1	0-9%	250-999	0.05	0.13	32.25	0.4	0.31
162	may_2019	1	0-9%	250-999	0.05	0.14	30.63	0.41	0.33
162	jun_2019	1	0-9%	250-999	0.05	0.14	30.95	0.41	0.33
162	jul_2019	1	0-9%	250-999	0.06	0.14	30.56	0.39	0.32
162	aug_2019	1	0-9%	250-999	0.06	0.14	32.06	0.39	0.33
162	sep_2019	1	0-9%	250-999	0.06	0.13	32.47	0.39	0.33
162	oct_2019	1	0-9%	250-999	0.06	0.14	32.61	0.39	0.33
162	nov_2019	1	0-9%	250-999	0.06	0.13	31.89	0.38	0.33
162	dec_2019	1	0-9%	250-999	0.06	0.13	33.35	0.33	0.33
162	jan_2020	1	0-9%	250-999	0.06	0.13	35.68	0.32	0.33
162	feb_2020	1	0-9%	250-999	0.06	0.14	35.32	0.34	0.34
162	mar_2020	1	0-9%	250-999	0.06	0.13	35.97	0.34	0.33
162	apr_2020	1	0-9%	250-999	0.06	0.13	36.36	0.34	0.33
162	may_2020	1	0-9%	250-999	0.06	0.13	34.94	0.34	0.33
162	jun_2020	1	0-9%	250-999	0.06	0.13	36.87	0.34	0.33
162	jul_2020	1	0-9%	250-999	0.06	0.13	38.3	0.33	0.32
162	aug_2020	1	0-9%	250-999	0.06	0.13	38.98	0.34	0.33
162	sep_2020	1	0-9%	250-999	0.06	0.13	39.27	0.33	0.32
162	oct_2020	1	0-9%	250-999	0.06	0.13	40.27	0.35	0.33
162	nov_2020	1	0-9%	250-999	0.06	0.12	40.6	0.34	0.32
162	dec_2020	1	0-9%	250-999	0.07	0.12	41.23	0.32	0.31
163	jan_2013	1		1-99	0.01	0		0.25	0.25
163	feb_2013	1	0-9%	1-99	0.01	0		0.27	0.27
163	mar_2013	1	30%+	250-999	0.13	0.26	25.06	0.56	0.33
163	apr_2013	1	10-19%	250-999	0.11	0.33	35.63	0.81	0.7
163	may_2013	1	0-9%	250-999	0.11	0.33	36.76	0.81	0.7
163	jun_2013	1	0-9%	250-999	0.11	0.32	34.41	0.57	0.35
163	jul_2013	1	0-9%	250-999	0.12	0.31	30.93	0.57	0.35
163	aug_2013	1	0-9%	250-999	0.11	0.3	30.82	0.56	0.35
163	sep_2013	1	0-9%	250-999	0.11	0.3	28.92	0.55	0.33
163	oct_2013	1	0-9%	250-999	0.11	0.31	32.1	0.59	0.4
163	nov_2013	1	0-9%	250-999	0.11	0.3	30.93	0.61	0.59
163	dec_2013	1	0-9%	250-999	0.11	0.3	30.97	0.61	0.6
163	jan_2014	1	0-9%	250-999	0.11	0.3	31.71	0.61	0.61
163	feb_2014	1	0-9%	250-999	0.1	0.29	30.49	0.6	0.6
163	mar_2014	1	0-9%	250-999	0.11	0.28	29.28	0.6	0.59
163	apr_2014	1	0-9%	250-999	0.1	0.28	29.42	0.6	0.59
163	may_2014	1	0-9%	250-999	0.1	0.28	29.38	0.59	0.6
163	jun_2014	1	0-9%	250-999	0.1	0.28	29.05	0.58	0.61
163	jul_2014	1	0-9%	250-999	0.1	0.28	30.6	0.58	0.63
163	aug_2014	1	0-9%	250-999	0.1	0.27	31.04	0.57	0.63
163	sep_2014	1	0-9%	250-999	0.1	0.26	31.69	0.57	0.62
163	oct_2014	1	0-9%	250-999	0.1	0.26	31.16	0.57	0.61
163	nov_2014	1	0-9%	250-999	0.1	0.26	32.13	0.57	0.61
163	dec_2014	1	0-9%	250-999	0.1	0.27	31.55	0.57	0.61
163	jan_2015	1	0-9%	250-999	0.1	0.27	31.42	0.57	0.62
163	feb_2015	1	0-9%	250-999	0.09	0.26	30.86	0.57	0.62
163	mar_2015	1	0-9%	250-999	0.09	0.26	30.76	0.57	0.63
163	apr_2015	1	0-9%	250-999	0.09	0.27	30.82	0.57	0.64
163	may_2015	1	0-9%	250-999	0.09	0.26	30.43	0.56	0.64
163	jun_2015	1	0-9%	250-999	0.09	0.26	30.93	0.56	0.65
163	jul_2015	1	0-9%	250-999	0.09	0.26	31.29	0.57	0.65
163	aug_2015	1	0-9%	250-999	0.08	0.25	30.52	0.57	0.65
163	sep_2015	1	0-9%	250-999	0.08	0.25	30.02	0.56	0.64
163	oct_2015	1	0-9%	250-999	0.08	0.25	30.1	0.56	0.63
163	nov_2015	1	0-9%	250-999	0.08	0.25	22.96	0.53	0.62
163	dec_2015	1	0-9%	250-999	0.08	0.24	21.27	0.55	0.62
163	jan_2016	1	0-9%	250-999	0.08	0.25	23.47	0.53	0.6
163	feb_2016	1	0-9%	250-999	0.08	0.25	22.65	0.54	0.61
163	mar_2016	1	0-9%	250-999	0.08	0.24	25.44	0.55	0.61
163	apr_2016	1	0-9%	250-999	0.07	0.24	28.01	0.56	0.62
163	may_2016	1	0-9%	250-999	0.07	0.24	27	0.55	0.63
163	jun_2016	1	0-9%	250-999	0.07	0.24	25.75	0.55	0.61
163	jul_2016	1	0-9%	250-999	0.07	0.24	25.51	0.57	0.62
163	aug_2016	1	0-9%	250-999	0.07	0.24	21.73	0.56	0.61
163	sep_2016	1	0-9%	250-999	0.06	0.23	20.99	0.57	0.61
163	oct_2016	1	0-9%	250-999	0.06	0.23	19.54	0.57	0.61
163	nov_2016	1	0-9%	250-999	0.06	0.23	19.36	0.59	0.61
163	dec_2016	1	0-9%	250-999	0.06	0.24	18.75	0.58	0.61
163	jan_2017	1	0-9%	250-999	0.06	0.23	21.95	0.58	0.62
163	feb_2017	1	0-9%	250-999	0.07	0.23	21.71	0.58	0.62
163	mar_2017	1	0-9%	250-999	0.07	0.23	21.54	0.57	0.63
163	apr_2017	1	0-9%	250-999	0.06	0.23	21.67	0.59	0.63
163	may_2017	1	0-9%	250-999	0.06	0.23	21.28	0.59	0.63
163	jun_2017	1	0-9%	250-999	0.05	0.23	20.06	0.59	0.65
163	jul_2017	1	0-9%	250-999	0.05	0.23	20.92	0.6	0.65
163	aug_2017	1	0-9%	250-999	0.05	0.23	20.94	0.59	0.65
163	sep_2017	1	0-9%	250-999	0.05	0.23	20.29	0.6	0.66
163	oct_2017	1	0-9%	250-999	0.05	0.23	18.34	0.61	0.66
163	nov_2017	1	0-9%	250-999	0.04	0.23	17.69	0.62	0.65
163	dec_2017	1	0-9%	250-999	0.04	0.23	17.41	0.64	0.66
163	jan_2018	1	0-9%	250-999	0.04	0.24	19.23	0.64	0.68
163	feb_2018	1	0-9%	250-999	0.04	0.24	18.29	0.62	0.67
163	mar_2018	1	0-9%	250-999	0.04	0.24	18.13	0.62	0.67
163	apr_2018	1	0-9%	250-999	0.04	0.24	17.33	0.6	0.68
163	may_2018	1	0-9%	250-999	0.04	0.24	17.57	0.61	0.68
163	jun_2018	1	0-9%	250-999	0.04	0.25	17.02	0.6	0.68
163	jul_2018	1	0-9%	250-999	0.04	0.25	17.26	0.6	0.69
163	aug_2018	1	0-9%	250-999	0.04	0.25	17.57	0.59	0.69
163	sep_2018	1	0-9%	250-999	0.04	0.25	17.12	0.59	0.69
163	oct_2018	1	0-9%	250-999	0.04	0.25	16.95	0.58	0.69
163	nov_2018	1	0-9%	250-999	0.04	0.26	16.87	0.57	0.7
163	dec_2018	1	0-9%	250-999	0.04	0.25	16.52	0.56	0.7
163	jan_2019	1	0-9%	250-999	0.05	0.25	17.26	0.56	0.7
163	feb_2019	1	0-9%	250-999	0.05	0.25	17.18	0.57	0.7
163	mar_2019	1	0-9%	250-999	0.05	0.25	17.87	0.57	0.69
163	apr_2019	1	0-9%	250-999	0.05	0.24	17.76	0.56	0.69
163	may_2019	1	0-9%	250-999	0.05	0.25	17.96	0.56	0.69
163	jun_2019	1	0-9%	250-999	0.05	0.25	17.86	0.56	0.7
163	jul_2019	1	0-9%	250-999	0.05	0.25	17.88	0.56	0.69
163	aug_2019	1	0-9%	250-999	0.05	0.25	17.99	0.57	0.7
163	sep_2019	1	0-9%	250-999	0.05	0.25	18.06	0.57	0.7
163	oct_2019	1	0-9%	250-999	0.06	0.24	17.73	0.56	0.69
163	nov_2019	1	0-9%	250-999	0.06	0.25	17.59	0.55	0.7
163	dec_2019	1	0-9%	250-999	0.06	0.25	17.67	0.54	0.7
163	jan_2020	1	0-9%	250-999	0.06	0.25	18.8	0.54	0.7
163	feb_2020	1	0-9%	250-999	0.06	0.24	18.37	0.53	0.71
163	mar_2020	1	0-9%	250-999	0.06	0.24	18	0.52	0.69
163	apr_2020	1	0-9%	250-999	0.06	0.24	18.29	0.51	0.69
163	may_2020	1	0-9%	250-999	0.06	0.23	18.57	0.5	0.68
163	jun_2020	1	0-9%	250-999	0.07	0.23	19.96	0.48	0.67
163	jul_2020	1	0-9%	250-999	0.07	0.23	20.63	0.47	0.66
163	aug_2020	1	0-9%	250-999	0.07	0.22	19.37	0.48	0.65
163	sep_2020	1	0-9%	250-999	0.07	0.23	19.96	0.47	0.67
163	oct_2020	1	0-9%	250-999	0.07	0.22	21.05	0.46	0.68
163	nov_2020	1	0-9%	250-999	0.07	0.22	20.77	0.46	0.68
163	dec_2020	1	0-9%	250-999	0.08	0.22	21.8	0.45	0.67
180	jan_2013	1	20-29%	1000+	0.12	0.23	35.02	0.08	0.04
180	feb_2013	1	0-9%	1000+	0.12	0.23	34.79	0.07	0.04
180	mar_2013	1	0-9%	1000+	0.12	0.23	34.15	0.06	0.03
180	apr_2013	1	0-9%	1000+	0.12	0.22	34.02	0	0
180	may_2013	1	0-9%	1000+	0.12	0.22	33.69	0	0
180	jun_2013	1	0-9%	1000+	0.12	0.22	33.85	0	0
180	jul_2013	1	0-9%	1000+	0.12	0.22	33.41	0	0
180	aug_2013	1	0-9%	1000+	0.11	0.22	33.99	0	0
180	sep_2013	1	0-9%	1000+	0.11	0.22	33.33	0	0
180	oct_2013	1	0-9%	1000+	0.11	0.22	33.26	0	0
180	nov_2013	1	0-9%	1000+	0.11	0.22	34.36	0	0
180	dec_2013	1	0-9%	1000+	0.11	0.22	34.24	0	0
180	jan_2014	1	0-9%	1000+	0.11	0.22	34.03	0	0
180	feb_2014	1	0-9%	1000+	0.11	0.22	33.14	0	0
180	mar_2014	1	0-9%	1000+	0.11	0.22	32.41	0	0
180	apr_2014	1	0-9%	1000+	0.11	0.22	31.7	0	0
180	may_2014	1	0-9%	1000+	0.11	0.22	32.13	0	0
180	jun_2014	1	0-9%	1000+	0.11	0.22	33.64	0	0
180	jul_2014	1	0-9%	1000+	0.11	0.22	34.6	0	0
180	aug_2014	1	0-9%	1000+	0.11	0.21	34.24	0	0
180	sep_2014	1	0-9%	1000+	0.11	0.21	33.43	0	0
180	oct_2014	1	0-9%	1000+	0.1	0.21	32.84	0	0
180	nov_2014	1	0-9%	1000+	0.1	0.21	32.76	0	0
180	dec_2014	1	0-9%	1000+	0.1	0.21	33.99	0	0
180	jan_2015	1	0-9%	1000+	0.1	0.21	33.25	0	0
180	feb_2015	1	0-9%	1000+	0.09	0.21	34.12	0	0
180	mar_2015	1	0-9%	1000+	0.09	0.21	33.11	0	0
180	apr_2015	1	0-9%	1000+	0.09	0.21	32.41	0	0
180	may_2015	1	0-9%	1000+	0.09	0.21	32.36	0	0
180	jun_2015	1	0-9%	1000+	0.09	0.21	31.04	0	0
180	jul_2015	1	0-9%	1000+	0.09	0.21	31.62	0	0
180	aug_2015	1	0-9%	1000+	0.09	0.21	32.01	0	0
180	sep_2015	1	0-9%	1000+	0.09	0.21	31.93	0	0
180	oct_2015	1	0-9%	1000+	0.09	0.21	31.13	0	0
180	nov_2015	1	0-9%	1000+	0.08	0.21	30.67	0	0
180	dec_2015	1	0-9%	1000+	0.08	0.21	31.08	0	0
180	jan_2016	1	0-9%	1000+	0.08	0.2	31.84	0	0
180	feb_2016	1	0-9%	1000+	0.08	0.2	31.2	0	0
180	mar_2016	1	0-9%	1000+	0.08	0.2	31.42	0	0
180	apr_2016	1	0-9%	1000+	0.08	0.2	31.08	0	0
180	may_2016	1	0-9%	1000+	0.07	0.2	31.46	0	0
180	jun_2016	1	0-9%	1000+	0.07	0.2	30.33	0	0
180	jul_2016	1	0-9%	1000+	0.07	0.2	31.25	0	0
180	aug_2016	1	0-9%	1000+	0.07	0.2	30.78	0	0
180	sep_2016	1	0-9%	1000+	0.07	0.2	30.09	0	0
180	oct_2016	1	0-9%	1000+	0.07	0.2	30.05	0	0
180	nov_2016	1	0-9%	1000+	0.07	0.2	29.81	0	0
180	dec_2016	1	0-9%	1000+	0.07	0.2	28.39	0	0
180	jan_2017	1	0-9%	1000+	0.06	0.2	25.68	0	0
180	feb_2017	1	0-9%	1000+	0.06	0.2	25.76	0	0
180	mar_2017	1	0-9%	1000+	0.06	0.19	25.99	0	0
180	apr_2017	1	0-9%	1000+	0.06	0.19	26.86	0	0
180	may_2017	1	0-9%	1000+	0.05	0.19	25.92	0	0
180	jun_2017	1	0-9%	1000+	0.05	0.19	26.6	0	0
180	jul_2017	1	0-9%	1000+	0.05	0.19	25.46	0	0
180	aug_2017	1	0-9%	1000+	0.05	0.19	25.72	0	0
180	sep_2017	1	0-9%	1000+	0.04	0.19	25.34	0	0
180	oct_2017	1	0-9%	1000+	0.04	0.19	25.91	0	0
180	nov_2017	1	0-9%	1000+	0.04	0.19	25.84	0	0
180	dec_2017	1	0-9%	1000+	0.04	0.19	25.74	0	0
180	jan_2018	1	0-9%	1000+	0.04	0.19	25.22	0	0
180	feb_2018	1	0-9%	1000+	0.04	0.19	25.16	0	0
180	mar_2018	1	0-9%	1000+	0.04	0.19	25.32	0	0
180	apr_2018	1	0-9%	1000+	0.04	0.19	25.55	0	0
180	may_2018	1	0-9%	1000+	0.04	0.19	25.82	0	0
180	jun_2018	1	0-9%	1000+	0.04	0.19	26.25	0	0
180	jul_2018	1	0-9%	1000+	0.04	0.19	26.76	0	0
180	aug_2018	1	0-9%	1000+	0.04	0.19	27.68	0	0
180	sep_2018	1	0-9%	1000+	0.05	0.2	28.66	0.01	0
180	oct_2018	1	0-9%	1000+	0.05	0.2	29.59	0.01	0
180	nov_2018	1	0-9%	1000+	0.05	0.2	30.59	0.01	0
180	dec_2018	1	0-9%	1000+	0.05	0.2	31.56	0.01	0
180	jan_2019	1	0-9%	1000+	0.05	0.2	25.04	0	0
180	feb_2019	1	0-9%	1000+	0.05	0.2	25.4	0	0
180	mar_2019	1	0-9%	1000+	0.05	0.2	24.65	0	0
180	apr_2019	1	0-9%	1000+	0.05	0.2	32.89	0	0
180	may_2019	1	0-9%	1000+	0.05	0.2	33.41	0	0
180	jun_2019	1	0-9%	1000+	0.05	0.2	32.85	0	0
180	jul_2019	1	0-9%	1000+	0.05	0.2	33.15	0.09	0.06
180	aug_2019	1	0-9%	1000+	0.05	0.2	33.44	0.16	0.1
180	sep_2019	1	0-9%	1000+	0.05	0.2	33.2	0.22	0.13
180	oct_2019	1	0-9%	1000+	0.05	0.2	33.64	0.29	0.17
180	nov_2019	1	0-9%	1000+	0.06	0.21	33.95	0.35	0.21
180	dec_2019	1	0-9%	1000+	0.06	0.21	34.15	0.4	0.24
180	jan_2020	1	0-9%	1000+	0.06	0.21	33.79	0.43	0.25
180	feb_2020	1	0-9%	1000+	0.06	0.21	33.5	0.46	0.26
180	mar_2020	1	0-9%	1000+	0.06	0.21	33.44	0.5	0.28
180	apr_2020	1	0-9%	1000+	0.06	0.21	34.18	0.52	0.29
180	may_2020	1	0-9%	1000+	0.06	0.2	34.12	0.54	0.3
180	jun_2020	1	0-9%	1000+	0.06	0.2	34.21	0.54	0.3
180	jul_2020	1	0-9%	1000+	0.06	0.2	33.96	0.54	0.3
180	aug_2020	1	0-9%	1000+	0.06	0.2	34.62	0.54	0.3
180	sep_2020	1	0-9%	1000+	0.06	0.2	34.71	0.54	0.3
180	oct_2020	1	0-9%	1000+	0.06	0.2	35.29	0.53	0.29
180	nov_2020	1	0-9%	1000+	0.07	0.2	35.5	0.53	0.29
180	dec_2020	1	0-9%	1000+	0.07	0.2	36.65	0.53	0.29
181	jan_2013	1	10-19%	250-999	0.08	0.17	64.94	0.5	0.54
181	feb_2013	1	0-9%	250-999	0.08	0.17	69.83	0.51	0.54
181	mar_2013	1	0-9%	250-999	0.08	0.17	72.01	0.52	0.54
181	apr_2013	1	0-9%	250-999	0.08	0.16	73.41	0.51	0.54
181	may_2013	1	0-9%	250-999	0.08	0.16	61.29	0.51	0.55
181	jun_2013	1	0-9%	250-999	0.08	0.15	62.63	0.51	0.55
181	jul_2013	1	0-9%	250-999	0.08	0.15	60.7	0.51	0.55
181	aug_2013	1	0-9%	250-999	0.07	0.15	70.29	0.5	0.55
181	sep_2013	1	0-9%	250-999	0.07	0.15	61.78	0.49	0.54
181	oct_2013	1	0-9%	250-999	0.08	0.14	62.76	0.48	0.52
181	nov_2013	1	0-9%	250-999	0.07	0.13	62.94	0.47	0.51
181	dec_2013	1	0-9%	250-999	0.07	0.13	61.18	0.48	0.52
181	jan_2014	1	0-9%	250-999	0.07	0.12	64.5	0.45	0.49
181	feb_2014	1	0-9%	250-999	0.07	0.13	59.06	0.47	0.51
181	mar_2014	1	0-9%	250-999	0.07	0.12	60.06	0.45	0.49
181	apr_2014	1	0-9%	250-999	0.07	0.13	56.77	0.46	0.49
181	may_2014	1	0-9%	250-999	0.07	0.12	54.39	0.44	0.49
181	jun_2014	1	0-9%	250-999	0.07	0.13	49.04	0.47	0.52
181	jul_2014	1	0-9%	250-999	0.07	0.13	53.68	0.48	0.52
181	aug_2014	1	0-9%	250-999	0.06	0.13	58.34	0.47	0.52
181	sep_2014	1	0-9%	250-999	0.07	0.14	60.02	0.48	0.52
181	oct_2014	1	0-9%	250-999	0.07	0.14	62.62	0.47	0.52
181	nov_2014	1	0-9%	250-999	0.07	0.14	60.23	0.46	0.51
181	dec_2014	1	0-9%	250-999	0.07	0.15	70.05	0.47	0.52
181	jan_2015	1	0-9%	250-999	0.06	0.14	70.22	0.46	0.51
181	feb_2015	1	0-9%	250-999	0.06	0.14	72.33	0.47	0.52
181	mar_2015	1	0-9%	250-999	0.06	0.15	74.42	0.48	0.54
181	apr_2015	1	0-9%	250-999	0.06	0.15	74.09	0.48	0.53
181	may_2015	1	0-9%	250-999	0.05	0.15	74.51	0.48	0.53
181	jun_2015	1	0-9%	250-999	0.05	0.15	79.98	0.48	0.52
181	jul_2015	1	0-9%	250-999	0.05	0.15	77.03	0.49	0.53
181	aug_2015	1	0-9%	250-999	0.05	0.15	78.92	0.48	0.52
181	sep_2015	1	0-9%	250-999	0.06	0.14	62.93	0.46	0.51
181	oct_2015	1	0-9%	250-999	0.05	0.14	52.42	0.48	0.52
181	nov_2015	1	0-9%	250-999	0.06	0.14	55.73	0.47	0.51
181	dec_2015	1	0-9%	250-999	0.06	0.14	53.71	0.46	0.51
181	jan_2016	1	0-9%	250-999	0.06	0.14	53.24	0.46	0.5
181	feb_2016	1	0-9%	250-999	0.05	0.14	61.28	0.47	0.52
181	mar_2016	1	0-9%	250-999	0.05	0.14	66.13	0.48	0.53
181	apr_2016	1	0-9%	250-999	0.05	0.14	58.66	0.47	0.52
181	may_2016	1	0-9%	250-999	0.05	0.13	44.78	0.48	0.53
181	jun_2016	1	0-9%	250-999	0.05	0.13	42.93	0.49	0.54
181	jul_2016	1	0-9%	250-999	0.05	0.13	45.19	0.48	0.53
181	aug_2016	1	0-9%	250-999	0.04	0.13	42.95	0.49	0.54
181	sep_2016	1	0-9%	250-999	0.04	0.13	45.82	0.49	0.53
181	oct_2016	1	0-9%	250-999	0.04	0.12	43.56	0.47	0.52
181	nov_2016	1	0-9%	250-999	0.04	0.12	40.97	0.48	0.41
181	dec_2016	1	0-9%	250-999	0.04	0.13	42.23	0.49	0.42
181	jan_2017	1	0-9%	250-999	0.04	0.13	25.3	0.5	0.44
181	feb_2017	1	0-9%	250-999	0.04	0.14	41.48	0.51	0.44
181	mar_2017	1	0-9%	250-999	0.04	0.13	39.59	0.5	0.42
181	apr_2017	1	0-9%	250-999	0.04	0.13	42.03	0.51	0.42
181	may_2017	1	0-9%	250-999	0.03	0.13	36.02	0.53	0.44
181	jun_2017	1	0-9%	250-999	0.03	0.13	34.79	0.52	0.44
181	jul_2017	1	0-9%	250-999	0.03	0.13	34.89	0.53	0.43
181	aug_2017	1	0-9%	250-999	0.03	0.13	36.94	0.53	0.43
181	sep_2017	1	0-9%	250-999	0.03	0.13	34.38	0.53	0.42
181	oct_2017	1	0-9%	250-999	0.03	0.13	37.3	0.53	0.43
181	nov_2017	1	0-9%	250-999	0.03	0.13	33.86	0.53	0.42
181	dec_2017	1	0-9%	250-999	0.03	0.13	36.38	0.53	0.42
181	jan_2018	1	10-19%	250-999	0.03	0.13	34.01	0.52	0.44
181	feb_2018	1	0-9%	250-999	0.03	0.13	33.17	0.51	0.43
181	mar_2018	1	0-9%	250-999	0.03	0.13	34.72	0.5	0.42
181	apr_2018	1	0-9%	250-999	0.03	0.13	36.24	0.51	0.43
181	may_2018	1	0-9%	250-999	0.03	0.13	37.87	0.51	0.43
181	jun_2018	1	0-9%	250-999	0.03	0.13	39.89	0.49	0.43
181	jul_2018	1	0-9%	250-999	0.03	0.13	41.38	0.5	0.43
181	aug_2018	1	0-9%	250-999	0.04	0.14	39.66	0.52	0.44
181	sep_2018	1	0-9%	250-999	0.04	0.14	40.1	0.52	0.46
181	oct_2018	1	0-9%	250-999	0.04	0.14	41.72	0.51	0.45
181	nov_2018	1	0-9%	250-999	0.04	0.14	41.04	0.5	0.43
181	dec_2018	1	0-9%	250-999	0.04	0.14	40.26	0.5	0.43
181	jan_2019	1	0-9%	250-999	0.04	0.14	40.25	0.5	0.44
181	feb_2019	1	0-9%	250-999	0.04	0.14	40.33	0.5	0.44
181	mar_2019	1	0-9%	250-999	0.04	0.15	38.68	0.49	0.45
181	apr_2019	1	0-9%	250-999	0.04	0.14	41.39	0.49	0.44
181	may_2019	1	0-9%	250-999	0.04	0.14	39.21	0.49	0.43
181	jun_2019	1	0-9%	250-999	0.05	0.14	37.14	0.48	0.42
181	jul_2019	1	0-9%	250-999	0.05	0.15	37.87	0.49	0.44
181	aug_2019	1	0-9%	250-999	0.05	0.15	40.61	0.48	0.44
181	sep_2019	1	0-9%	250-999	0.05	0.15	38.33	0.49	0.44
181	oct_2019	1	0-9%	250-999	0.05	0.15	40.91	0.48	0.43
181	nov_2019	1	0-9%	250-999	0.05	0.15	41.92	0.48	0.43
181	dec_2019	1	0-9%	250-999	0.05	0.15	41.39	0.47	0.43
181	jan_2020	1	0-9%	250-999	0.05	0.15	38.58	0.48	0.44
181	feb_2020	1	0-9%	250-999	0.05	0.15	39.22	0.47	0.42
181	mar_2020	1	0-9%	250-999	0.06	0.15	41.83	0.47	0.42
181	apr_2020	1	30%+	250-999	0.06	0.22	3.04	0.47	0.74
181	may_2020	1	0-9%	250-999	0.06	0.22	6.37	0.47	0.73
181	jun_2020	1	0-9%	250-999	0.06	0.22	9.54	0.46	0.72
181	jul_2020	1	0-9%	250-999	0.06	0.21	11.28	0.46	0.72
181	aug_2020	1	0-9%	250-999	0.06	0.21	11.95	0.44	0.72
181	sep_2020	1	0-9%	250-999	0.07	0.22	14.66	0.45	0.72
181	oct_2020	1	0-9%	1000+	0.07	0.22	16.66	0.44	0.71
181	nov_2020	1	0-9%	1000+	0.07	0.22	19.59	0.44	0.72
181	dec_2020	1	0-9%	1000+	0.07	0.23	21.43	0.44	0.72
182	jan_2013	1	20-29%	250-999	0.11	0.26	35.6	0.55	0.38
182	feb_2013	1	0-9%	250-999	0.11	0.26	35.35	0.55	0.38
182	mar_2013	1	0-9%	250-999	0.1	0.26	36.57	0.55	0.38
182	apr_2013	1	0-9%	250-999	0.1	0.26	41.55	0.55	0.38
182	may_2013	1	0-9%	250-999	0.1	0.26	43.07	0.54	0.38
182	jun_2013	1	0-9%	250-999	0.1	0.26	46.93	0.55	0.39
182	jul_2013	1	0-9%	250-999	0.1	0.26	51.4	0.56	0.39
182	aug_2013	1	0-9%	250-999	0.09	0.26	57.08	0.56	0.39
182	sep_2013	1	0-9%	250-999	0.1	0.26	47.33	0.55	0.39
182	oct_2013	1	0-9%	250-999	0.09	0.25	53.03	0.54	0.39
182	nov_2013	1	0-9%	250-999	0.09	0.25	56.12	0.55	0.39
182	dec_2013	1	0-9%	250-999	0.09	0.25	56.62	0.54	0.39
182	jan_2014	1	0-9%	250-999	0.09	0.24	69.53	0.53	0.38
182	feb_2014	1	0-9%	250-999	0.09	0.24	73.23	0.52	0.37
182	mar_2014	1	0-9%	250-999	0.09	0.24	79.26	0.51	0.36
182	apr_2014	1	0-9%	250-999	0.09	0.24	77.98	0.51	0.36
182	may_2014	0
182	jun_2014	1		250-999	0.11	0.26	32.68	0.47	0.61
182	jul_2014	1	0-9%	250-999	0.11	0.27	32.48	0.46	0.61
182	aug_2014	1	0-9%	250-999	0.11	0.27	32.22	0.48	0.62
182	sep_2014	1	0-9%	250-999	0.11	0.26	32.14	0.47	0.61
182	oct_2014	1	0-9%	250-999	0.1	0.25	31.64	0.46	0.61
182	nov_2014	1	0-9%	250-999	0.1	0.27	31.82	0.48	0.62
182	dec_2014	1	0-9%	250-999	0.1	0.26	32.04	0.49	0.61
182	jan_2015	1	0-9%	250-999	0.1	0.26	33.67	0.48	0.61
182	feb_2015	1	0-9%	250-999	0.1	0.27	33.29	0.49	0.61
182	mar_2015	1	0-9%	250-999	0.1	0.27	33.26	0.49	0.62
182	apr_2015	1	0-9%	250-999	0.1	0.27	33.05	0.5	0.63
182	may_2015	1	0-9%	250-999	0.1	0.27	32.89	0.5	0.62
182	jun_2015	1	0-9%	250-999	0.1	0.27	32.58	0.49	0.63
182	jul_2015	1	0-9%	250-999	0.09	0.27	32.99	0.51	0.63
182	aug_2015	1	0-9%	250-999	0.09	0.27	32.82	0.53	0.63
182	sep_2015	1	0-9%	250-999	0.09	0.26	33.92	0.48	0.64
182	oct_2015	1	0-9%	250-999	0.09	0.27	32.43	0.49	0.64
182	nov_2015	1	0-9%	250-999	0.09	0.26	32.13	0.49	0.64
182	dec_2015	1	0-9%	250-999	0.09	0.26	22.04	0.48	0.64
182	jan_2016	1	0-9%	250-999	0.09	0.27	23.76	0.5	0.65
182	feb_2016	1	0-9%	250-999	0.08	0.26	22.29	0.5	0.65
182	mar_2016	1	0-9%	250-999	0.08	0.26	22.05	0.49	0.64
182	apr_2016	1	0-9%	250-999	0.08	0.25	21.94	0.5	0.65
182	may_2016	1	0-9%	250-999	0.08	0.25	21.24	0.51	0.63
182	jun_2016	1	0-9%	250-999	0.08	0.25	20.63	0.51	0.64
182	jul_2016	1	0-9%	250-999	0.08	0.25	20.89	0.51	0.63
182	aug_2016	1	0-9%	250-999	0.08	0.25	23.08	0.52	0.65
182	sep_2016	1	0-9%	250-999	0.07	0.24	20.14	0.48	0.66
182	oct_2016	1	0-9%	250-999	0.07	0.25	21.33	0.53	0.65
182	nov_2016	1	0-9%	250-999	0.07	0.25	20.24	0.51	0.65
182	dec_2016	1	0-9%	250-999	0.07	0.25	20.96	0.52	0.65
182	jan_2017	1	0-9%	250-999	0.07	0.24	18.97	0.49	0.64
182	feb_2017	1	0-9%	250-999	0.07	0.23	17.12	0.47	0.64
182	mar_2017	1	0-9%	250-999	0.07	0.24	18.29	0.48	0.64
182	apr_2017	1	0-9%	250-999	0.07	0.24	19	0.49	0.65
182	may_2017	1	0-9%	250-999	0.06	0.24	19.61	0.52	0.65
182	jun_2017	1	0-9%	250-999	0.07	0.24	19.2	0.51	0.64
182	jul_2017	1	0-9%	250-999	0.06	0.23	19.7	0.52	0.66
182	aug_2017	1	0-9%	250-999	0.06	0.23	19.59	0.52	0.67
182	sep_2017	1	0-9%	250-999	0.05	0.23	20.68	0.55	0.67
182	oct_2017	1	0-9%	250-999	0.05	0.23	20.62	0.54	0.67
182	nov_2017	1	0-9%	250-999	0.05	0.23	19.89	0.52	0.68
182	dec_2017	1	0-9%	250-999	0.05	0.23	19.61	0.53	0.68
182	jan_2018	1	0-9%	250-999	0.05	0.23	20.29	0.51	0.69
182	feb_2018	1	0-9%	250-999	0.05	0.23	19.32	0.48	0.7
182	mar_2018	1	0-9%	250-999	0.05	0.23	21.01	0.52	0.7
182	apr_2018	1	0-9%	250-999	0.05	0.24	21.3	0.53	0.69
182	may_2018	1	0-9%	250-999	0.05	0.24	20.49	0.52	0.68
182	jun_2018	1	0-9%	250-999	0.05	0.23	22.09	0.52	0.68
182	jul_2018	1	0-9%	250-999	0.05	0.24	21.59	0.52	0.68
182	aug_2018	1	0-9%	250-999	0.05	0.24	21.8	0.52	0.69
182	sep_2018	1	0-9%	250-999	0.05	0.23	22.52	0.51	0.69
182	oct_2018	1	0-9%	250-999	0.05	0.24	21.82	0.52	0.68
182	nov_2018	1	0-9%	250-999	0.05	0.24	21.96	0.53	0.68
182	dec_2018	1	0-9%	250-999	0.05	0.24	22.17	0.53	0.68
182	jan_2019	1	0-9%	250-999	0.06	0.24	24.1	0.52	0.68
182	feb_2019	1	0-9%	250-999	0.06	0.23	23.15	0.52	0.67
182	mar_2019	1	0-9%	250-999	0.06	0.23	22.65	0.51	0.67
182	apr_2019	1	0-9%	250-999	0.06	0.24	22.62	0.51	0.67
182	may_2019	1	0-9%	250-999	0.06	0.23	22.49	0.52	0.68
182	jun_2019	1	0-9%	250-999	0.06	0.23	22.89	0.51	0.68
182	jul_2019	1	0-9%	250-999	0.07	0.23	22.47	0.5	0.67
182	aug_2019	1	0-9%	250-999	0.07	0.23	21.88	0.49	0.67
182	sep_2019	1	0-9%	250-999	0.07	0.23	22.57	0.49	0.67
182	oct_2019	1	0-9%	250-999	0.07	0.23	22.5	0.47	0.67
182	nov_2019	1	0-9%	250-999	0.07	0.23	23.04	0.48	0.67
182	dec_2019	1	0-9%	250-999	0.07	0.24	23.99	0.49	0.67
182	jan_2020	1	0-9%	250-999	0.08	0.24	24.32	0.48	0.66
182	feb_2020	1	0-9%	250-999	0.08	0.24	23.36	0.48	0.66
182	mar_2020	1	0-9%	1000+	0.08	0.24	23.22	0.47	0.66
182	apr_2020	1	0-9%	1000+	0.08	0.24	22.81	0.47	0.65
182	may_2020	1	0-9%	1000+	0.08	0.24	23.97	0.48	0.64
182	jun_2020	1	0-9%	1000+	0.08	0.24	23.77	0.47	0.63
182	jul_2020	1	0-9%	1000+	0.08	0.23	23.6	0.45	0.63
182	aug_2020	1	0-9%	1000+	0.08	0.23	23.47	0.45	0.64
182	sep_2020	1	0-9%	1000+	0.08	0.23	23.62	0.44	0.64
182	oct_2020	1	0-9%	1000+	0.09	0.23	23.01	0.44	0.63
182	nov_2020	1	0-9%	1000+	0.09	0.24	22.9	0.43	0.63
182	dec_2020	1	0-9%	1000+	0.09	0.23	23.33	0.44	0.63
183	jan_2013	1	20-29%	250-999	0.13	0.21	29.04	0.5	0.33
183	feb_2013	1	0-9%	250-999	0.13	0.2	30.44	0.49	0.34
183	mar_2013	1	0-9%	250-999	0.13	0.19	29.82	0.48	0.33
183	apr_2013	1	0-9%	250-999	0.13	0.19	31.88	0.47	0.33
183	may_2013	1	0-9%	250-999	0.14	0.18	28.91	0.44	0.3
183	jun_2013	1	0-9%	250-999	0.13	0.19	31.58	0.47	0.31
183	jul_2013	1	0-9%	250-999	0.13	0.19	31.52	0.48	0.32
183	aug_2013	1	0-9%	250-999	0.13	0.18	31.48	0.45	0.29
183	sep_2013	1	0-9%	250-999	0.14	0.18	31	0.46	0.3
183	oct_2013	1	0-9%	250-999	0.14	0.19	32.45	0.47	0.33
183	nov_2013	1	0-9%	250-999	0.14	0.2	29.47	0.48	0.32
183	dec_2013	1	0-9%	250-999	0.14	0.19	29.21	0.48	0.31
183	jan_2014	1	0-9%	250-999	0.13	0.19	30.74	0.46	0.31
183	feb_2014	1	0-9%	250-999	0.14	0.18	29.15	0.46	0.3
183	mar_2014	1	0-9%	250-999	0.14	0.18	28.7	0.46	0.29
183	apr_2014	1	0-9%	250-999	0.13	0.18	28.92	0.46	0.29
183	may_2014	1	0-9%	250-999	0.13	0.19	27.92	0.47	0.29
183	jun_2014	1	0-9%	250-999	0.13	0.19	26.85	0.47	0.3
183	jul_2014	1	0-9%	250-999	0.13	0.19	27.46	0.48	0.29
183	aug_2014	1	0-9%	250-999	0.13	0.19	25.78	0.47	0.29
183	sep_2014	1	0-9%	250-999	0.13	0.2	24.68	0.49	0.29
183	oct_2014	1	0-9%	250-999	0.13	0.2	26.91	0.5	0.3
183	nov_2014	1	0-9%	250-999	0.12	0.2	28.43	0.51	0.3
183	dec_2014	1	0-9%	250-999	0.12	0.21	28.11	0.53	0.32
183	jan_2015	1	0-9%	250-999	0.11	0.19	28.87	0.53	0.32
183	feb_2015	1	0-9%	250-999	0.11	0.21	26.76	0.54	0.31
183	mar_2015	1	0-9%	250-999	0.11	0.21	28.34	0.53	0.32
183	apr_2015	1	0-9%	250-999	0.11	0.21	28.3	0.53	0.33
183	may_2015	1	0-9%	250-999	0.11	0.21	31.67	0.55	0.36
183	jun_2015	1	0-9%	250-999	0.11	0.22	30.49	0.58	0.39
183	jul_2015	1	0-9%	250-999	0.1	0.21	33.06	0.58	0.38
183	aug_2015	1	0-9%	250-999	0.1	0.21	34.94	0.61	0.4
183	sep_2015	1	0-9%	250-999	0.11	0.2	35.46	0.58	0.38
183	oct_2015	1	0-9%	250-999	0.11	0.21	34.91	0.63	0.44
183	nov_2015	1	0-9%	250-999	0.11	0.21	33.2	0.65	0.44
183	dec_2015	1	0-9%	250-999	0.11	0.21	33.41	0.67	0.45
183	jan_2016	1	0-9%	250-999	0.12	0.21	33.34	0.67	0.46
183	feb_2016	1	0-9%	250-999	0.12	0.21	32.2	0.68	0.45
183	mar_2016	1	0-9%	250-999	0.11	0.21	33.44	0.67	0.44
183	apr_2016	1	0-9%	250-999	0.1	0.2	34.33	0.69	0.45
183	may_2016	1	0-9%	250-999	0.1	0.21	34.22	0.72	0.48
183	jun_2016	1	0-9%	250-999	0.1	0.2	35.67	0.72	0.49
183	jul_2016	1	0-9%	250-999	0.1	0.2	35.44	0.71	0.47
183	aug_2016	1	0-9%	250-999	0.1	0.2	36.66	0.71	0.47
183	sep_2016	1	0-9%	250-999	0.09	0.2	38.47	0.69	0.46
183	oct_2016	1	0-9%	250-999	0.09	0.2	38.7	0.68	0.45
183	nov_2016	1	0-9%	250-999	0.08	0.2	37.48	0.69	0.44
183	dec_2016	1	0-9%	250-999	0.08	0.21	37.28	0.71	0.46
183	jan_2017	1	0-9%	250-999	0.08	0.21	36.62	0.71	0.47
183	feb_2017	1	0-9%	250-999	0.08	0.21	32.36	0.72	0.47
183	mar_2017	1	0-9%	250-999	0.07	0.22	31.9	0.74	0.47
183	apr_2017	1	0-9%	250-999	0.07	0.22	33.3	0.74	0.48
183	may_2017	1	0-9%	250-999	0.07	0.21	33.38	0.72	0.48
183	jun_2017	1	0-9%	250-999	0.07	0.21	33.69	0.71	0.46
183	jul_2017	1	0-9%	250-999	0.07	0.22	34.46	0.74	0.5
183	aug_2017	1	0-9%	250-999	0.07	0.2	34.11	0.72	0.48
183	sep_2017	1	0-9%	250-999	0.07	0.21	33.71	0.74	0.48
183	oct_2017	1	0-9%	250-999	0.06	0.21	32.7	0.74	0.46
183	nov_2017	1	0-9%	250-999	0.06	0.2	33.13	0.73	0.48
183	dec_2017	1	0-9%	100-249	0.05	0.19	34.17	0.7	0.46
183	jan_2018	1	10-19%	250-999	0.05	0.21	38.55	0.74	0.48
183	feb_2018	1	0-9%	250-999	0.05	0.21	39.75	0.75	0.52
183	mar_2018	1	0-9%	250-999	0.05	0.2	38.26	0.72	0.5
183	apr_2018	1	0-9%	250-999	0.06	0.21	34.11	0.74	0.52
183	may_2018	1	0-9%	250-999	0.05	0.2	32.14	0.69	0.46
183	jun_2018	1	0-9%	250-999	0.05	0.2	34.27	0.73	0.5
183	jul_2018	1	0-9%	250-999	0.05	0.22	33.1	0.74	0.49
183	aug_2018	1	0-9%	250-999	0.05	0.21	32.82	0.74	0.49
183	sep_2018	1	0-9%	250-999	0.06	0.21	31.6	0.73	0.48
183	oct_2018	1	0-9%	250-999	0.06	0.21	33.11	0.72	0.5
183	nov_2018	1	0-9%	250-999	0.07	0.2	34.32	0.71	0.48
183	dec_2018	1	0-9%	250-999	0.06	0.2	33.92	0.7	0.45
183	jan_2019	1	0-9%	250-999	0.06	0.2	34.27	0.7	0.47
183	feb_2019	1	0-9%	250-999	0.06	0.21	33.22	0.72	0.48
183	mar_2019	1	0-9%	250-999	0.07	0.21	34.7	0.72	0.47
183	apr_2019	1	0-9%	250-999	0.07	0.21	34.53	0.73	0.48
183	may_2019	1	0-9%	250-999	0.07	0.21	34.43	0.72	0.48
183	jun_2019	1	0-9%	250-999	0.07	0.2	34.68	0.71	0.47
183	jul_2019	1	0-9%	250-999	0.07	0.2	35.34	0.71	0.47
183	aug_2019	1	0-9%	250-999	0.08	0.19	35.59	0.69	0.48
183	sep_2019	1	0-9%	250-999	0.08	0.19	35.8	0.7	0.49
183	oct_2019	1	0-9%	250-999	0.08	0.18	35.96	0.69	0.49
183	nov_2019	1	0-9%	250-999	0.08	0.18	36.01	0.69	0.49
183	dec_2019	1	0-9%	250-999	0.08	0.18	37.01	0.67	0.49
183	jan_2020	1	0-9%	250-999	0.09	0.18	38.93	0.69	0.51
183	feb_2020	1	0-9%	250-999	0.09	0.19	37.28	0.7	0.51
183	mar_2020	1	0-9%	250-999	0.09	0.19	37.11	0.69	0.5
183	apr_2020	1	0-9%	250-999	0.09	0.18	36.02	0.67	0.49
183	may_2020	1	0-9%	250-999	0.09	0.19	37.61	0.69	0.49
183	jun_2020	1	0-9%	250-999	0.09	0.18	38.87	0.67	0.49
183	jul_2020	1	0-9%	250-999	0.09	0.19	37.86	0.71	0.51
183	aug_2020	1	0-9%	250-999	0.09	0.19	38.77	0.71	0.52
183	sep_2020	1	0-9%	250-999	0.09	0.19	38.98	0.72	0.53
183	oct_2020	1	0-9%	250-999	0.09	0.18	39.68	0.69	0.52
183	nov_2020	1	0-9%	250-999	0.1	0.18	40.88	0.7	0.54
183	dec_2020	1	0-9%	250-999	0.1	0.18	41.66	0.73	0.56
184	jan_2013	1		250-999	0.11	0.18	46.24	0.43	0.34
184	feb_2013	1	0-9%	250-999	0.11	0.18	44.51	0.42	0.33
184	mar_2013	1	0-9%	250-999	0.11	0.18	47.46	0.42	0.34
184	apr_2013	1	0-9%	250-999	0.11	0.18	38.02	0.42	0.36
184	may_2013	1	0-9%	250-999	0.11	0.17	37.09	0.4	0.33
184	jun_2013	1	0-9%	250-999	0.11	0.17	40.16	0.4	0.34
184	jul_2013	1	0-9%	250-999	0.11	0.17	45.63	0.39	0.34
184	aug_2013	1	0-9%	250-999	0.11	0.17	46.86	0.38	0.34
184	sep_2013	1	0-9%	250-999	0.11	0.16	42.81	0.36	0.31
184	oct_2013	1	0-9%	250-999	0.11	0.17	28.47	0.39	0.34
184	nov_2013	1	0-9%	250-999	0.11	0.16	43.81	0.38	0.33
184	dec_2013	1	0-9%	250-999	0.1	0.17	56.46	0.37	0.34
184	jan_2014	1	0-9%	250-999	0.11	0.16	42.66	0.38	0.34
184	feb_2014	1	0-9%	250-999	0.1	0.16	43.65	0.38	0.35
184	mar_2014	1	0-9%	250-999	0.11	0.16	43.73	0.38	0.34
184	apr_2014	1	0-9%	250-999	0.1	0.16	43.53	0.37	0.34
184	may_2014	1	0-9%	250-999	0.1	0.15	46.31	0.36	0.33
184	jun_2014	1	0-9%	250-999	0.1	0.15	43.17	0.35	0.33
184	jul_2014	1	0-9%	250-999	0.11	0.15	44.13	0.35	0.32
184	aug_2014	1	0-9%	250-999	0.11	0.14	44.79	0.34	0.31
184	sep_2014	1	0-9%	250-999	0.11	0.14	44.32	0.34	0.3
184	oct_2014	1	0-9%	250-999	0.1	0.14	45.25	0.34	0.3
184	nov_2014	1	0-9%	250-999	0.1	0.14	42.87	0.34	0.29
184	dec_2014	1	0-9%	250-999	0.1	0.14	42.68	0.35	0.3
184	jan_2015	1	0-9%	250-999	0.1	0.14	25.39	0.36	0.3
184	feb_2015	1	0-9%	250-999	0.1	0.14	43.77	0.35	0.3
184	mar_2015	1	0-9%	250-999	0.09	0.14	43.07	0.36	0.31
184	apr_2015	1	0-9%	250-999	0.09	0.14	43.54	0.36	0.32
184	may_2015	1	0-9%	250-999	0.09	0.14	47.7	0.37	0.32
184	jun_2015	1	0-9%	250-999	0.09	0.14	47.35	0.37	0.32
184	jul_2015	1	0-9%	250-999	0.09	0.14	49.89	0.36	0.32
184	aug_2015	1	0-9%	250-999	0.09	0.14	48.9	0.36	0.31
184	sep_2015	1	0-9%	250-999	0.08	0.13	27.97	0.36	0.3
184	oct_2015	1	0-9%	250-999	0.08	0.13	47.06	0.36	0.3
184	nov_2015	1	0-9%	250-999	0.08	0.13	47.21	0.36	0.3
184	dec_2015	1	0-9%	250-999	0.08	0.13	44.07	0.35	0.3
184	jan_2016	1	0-9%	250-999	0.07	0.13	46.93	0.36	0.31
184	feb_2016	1	0-9%	250-999	0.08	0.13	42.88	0.36	0.31
184	mar_2016	1	0-9%	250-999	0.07	0.14	42.61	0.38	0.32
184	apr_2016	1	0-9%	250-999	0.07	0.13	42.29	0.38	0.32
184	may_2016	1	0-9%	250-999	0.07	0.13	42.35	0.38	0.31
184	jun_2016	1	0-9%	250-999	0.06	0.13	42.28	0.38	0.32
184	jul_2016	1	0-9%	250-999	0.06	0.13	41.57	0.38	0.32
184	aug_2016	1	0-9%	250-999	0.06	0.13	42.85	0.39	0.32
184	sep_2016	1	0-9%	250-999	0.06	0.13	40.86	0.38	0.32
184	oct_2016	1	0-9%	250-999	0.06	0.13	39.83	0.4	0.32
184	nov_2016	1	0-9%	250-999	0.05	0.13	45.02	0.4	0.32
184	dec_2016	1	0-9%	250-999	0.05	0.13	24.06	0.42	0.33
184	jan_2017	1	0-9%	250-999	0.05	0.12	42.16	0.4	0.33
184	feb_2017	1	0-9%	250-999	0.05	0.12	42.14	0.41	0.33
184	mar_2017	1	0-9%	250-999	0.05	0.12	44.99	0.41	0.34
184	apr_2017	1	0-9%	250-999	0.04	0.12	25.6	0.41	0.35
184	may_2017	1	0-9%	250-999	0.04	0.12	23.08	0.42	0.35
184	jun_2017	1	0-9%	250-999	0.04	0.12	39.56	0.42	0.34
184	jul_2017	1	0-9%	250-999	0.05	0.12	43.18	0.4	0.31
184	aug_2017	1	0-9%	250-999	0.04	0.12	41.76	0.4	0.32
184	sep_2017	1	0-9%	250-999	0.04	0.12	41.14	0.41	0.33
184	oct_2017	1	0-9%	250-999	0.04	0.12	22.11	0.42	0.32
184	nov_2017	1	0-9%	250-999	0.04	0.12	48.4	0.43	0.33
184	dec_2017	1	0-9%	250-999	0.04	0.12	40.51	0.43	0.33
184	jan_2018	1	0-9%	250-999	0.04	0.13	36.17	0.44	0.33
184	feb_2018	1	0-9%	250-999	0.04	0.13	37.06	0.45	0.34
184	mar_2018	1	0-9%	250-999	0.04	0.13	37.14	0.43	0.33
184	apr_2018	1	0-9%	250-999	0.04	0.13	36.3	0.44	0.32
184	may_2018	1	0-9%	250-999	0.04	0.13	32.36	0.44	0.33
184	jun_2018	1	0-9%	250-999	0.04	0.13	31.1	0.43	0.33
184	jul_2018	1	0-9%	250-999	0.04	0.13	32.61	0.44	0.33
184	aug_2018	1	0-9%	250-999	0.04	0.13	32.9	0.45	0.34
184	sep_2018	1	0-9%	250-999	0.04	0.13	33.11	0.44	0.34
184	oct_2018	1	0-9%	250-999	0.05	0.13	32.96	0.44	0.32
184	nov_2018	1	0-9%	250-999	0.05	0.13	31.74	0.43	0.32
184	dec_2018	1	0-9%	250-999	0.05	0.13	30.34	0.43	0.31
184	jan_2019	1	0-9%	250-999	0.05	0.12	28.43	0.4	0.3
184	feb_2019	1	0-9%	250-999	0.05	0.12	30.02	0.4	0.32
184	mar_2019	1	0-9%	250-999	0.05	0.13	30	0.42	0.33
184	apr_2019	1	0-9%	250-999	0.05	0.13	30.41	0.42	0.34
184	may_2019	1	0-9%	250-999	0.05	0.13	30.59	0.41	0.33
184	jun_2019	1	0-9%	250-999	0.05	0.13	31.57	0.41	0.32
184	jul_2019	1	0-9%	250-999	0.05	0.14	30	0.42	0.33
[truncated: 25,841 more rows]

## Sheet: Municipalies in Fig 2 and 3
237 municipalities included in Figure 2 (B)	144 municipalities included in Figure 2 (C)		207 municipalities included in Figure 3
114	120		114
115	125		115
117	127		117
120	128		120
123	136		123
125	139		125
126	187		126
127	191		127
128	192		128
136	305		136
138	319		138
139	330		139
163	331		160
180	360		162
182	428		163
183	461		180
184	481		181
186	482		182
187	488		183
188	509		184
191	563		186
192	582		188
305	584		191
319	604		192
330	617		305
331	643		331
360	665		360
380	684		380
381	686		381
382	687		382
428	760		480
461	761		481
480	763		482
481	764		483
482	765		484
483	767		486
484	821		513
486	840		562
488	861		563
509	862		580
562	884		581
563	885		583
580	1083		586
581	1230		643
582	1256		662
583	1257		680
584	1263		682
586	1264		683
604	1265		684
617	1270		685
643	1272		686
662	1273		687
665	1276		763
680	1277		764
682	1278		765
683	1281		767
684	1284		780
685	1285		781
686	1401		840
687	1407		860
760	1415		861
761	1419		880
763	1421		881
764	1427		882
765	1430		883
767	1435		884
780	1439		885
781	1440		980
821	1442		1060
840	1444		1080
860	1445		1081
861	1446		1082
862	1452		1083
880	1460		1214
881	1462		1230
882	1465		1231
883	1472		1233
884	1473		1256
885	1484		1261
980	1486		1262
1080	1491		1263
1081	1492		1264
1083	1495		1265
1230	1498		1266
1233	1715		1267
1256	1730		1270
1257	1737		1273
1263	1761		1276
1264	1762		1278
1265	1763		1280
1270	1764		1281
1272	1765		1282
1273	1782		1283
1276	1783		1284
1277	1785		1285
1278	1814		1286
1280	1860		1287
1281	1861		1290
1283	1862		1291
1284	1863		1292
1285	1864		1293
1286	1881		1315
1287	1882		1380
1290	1884		1381
1291	1960		1382
1292	1962		1383
1293	1984		1384
1380	2021		1401
1381	2023		1402
1382	2026		1415
1383	2029		1421
1384	2034		1427
1401	2039		1430
1402	2062		1440
1407	2082		1441
1415	2083		1442
1419	2101		1446
1421	2104		1452
1427	2121		1461
1430	2132		1463
1435	2161		1465
1439	2262		1470
1440	2282		1471
1442	2303		1480
1444	2305		1481
1445	2309		1482
1446	2313		1484
1452	2321		1485
1460	2326		1487
1462	2361		1488
1463	2401		1489
1465	2403		1490
1470	2404		1491
1472	2417		1492
1473	2418		1493
1480	2425		1494
1481	2460		1495
1482	2462		1496
1484	2481		1497
1485	2505		1499
1486	2514		1737
1488	2523		1761
1489	2560		1764
1490	2583		1765
1491			1766
1492			1780
1493			1781
1494			1782
1495			1783
1496			1784
1498			1785
1499			1861
1715			1880
1730			1881
1737			1882
1761			1883
1762			1884
1763			1885
1764			1907
1765			1961
1780			1980
1782			1981
1783			1982
1784			1983
1785			2023
1814			2029
1860			2031
1861			2062
1862			2080
1863			2081
1864			2082
1881			2083
1882			2084
1883			2085
1884			2121
1885			2132
1960			2161
1962			2180
1980			2181
1981			2182
1984			2183
2021			2184
2023			2260
2026			2262
2029			2280
2031			2281
2034			2282
2039			2283
2062			2284
2080			2309
2081			2313
2082			2361
2083			2380
2084			2409
2085			2460
2101			2480
2104			2481
2121			2482
2132			2514
2161			2518
2180			2521
2181			2523
2182			2580
2183			2581
2184			2582
2262			2583
2282			2584
2283
2284
2303
2305
2309
2313
2321
2326
2361
2380
2401
2403
2404
2417
2418
2422
2425
2460
2462
2480
2481
2482
2505
2514
2523
2560
2580
2581
2583
2584
